# Supplementary material for: Transcriptome profiling of subepithelial PDGFRα cells in colonic mucosa reveals several cell-selective markers
Source: PLoS One. 2022 May 13;17(5):e0261743. doi: 10.1371/journal.pone.0261743 (PMC9106222; doi:10.1371/journal.pone.0261743)
Supplement: S1 Table — (XLSX) [file pone.0261743.s006.xlsx]

## Sheet: Table S1
Supplementary Table 1. Oligonucleotides used in this study.
Name	Sequence (5' to 3')	Orientation	Application	Product (bp)
Adam1	CAAGTCCTGGATGTGGGAGAAG	Forward	RT-PCR and qPCR	113
Adam1-r	GCTTCACTGCAGTCAGGTTGAG	Reverse	RT-PCR and qPCR
Agt-1	GTTCATAAAGGCTGTGACAGGGTG	Forward	qPCR
Agt-1r	CAGCTGAGAGAAACCTCTCATCG	Reverse	qPCR
Axl-1	CTGAAACAGCCTGTGGACTGTC	Forward	qPCR
Axl-1r	CAGAGCCTTCAGTGTGTTCTCC	Reverse	qPCR
Bmp5-1	CTTGCCAGCCTACATGATACCAAC	Forward	qPCR
Bmp5-1r	CCATGTGGAATCTGGGTCAGATC	Reverse	qPCR
Bmp7-1	CCTGAAGGCTATGCTGCCTACTAC	Forward	qPCR
Bmp7-1r	GTACTGTGTCTGGGTTGATGAAGTG	Reverse	qPCR
Col3a1-1	GAAGGCGAATTCAAGGCTGAAGG	Forward	qPCR
Col3a1-1r	GGTAGTCTCATTGCCTTGCGTG	Reverse	qPCR
Col6a1	GTGGACAAGGTGAAGTCCTTCAC	Forward	RT-PCR and qPCR	122
Col6a1-r	GATCTCCACCTCGTCACTGTAGTG	Reverse	RT-PCR and qPCR
Col6a2	CAACATGGGTGAACCAGGAGAGCC	Forward	RT-PCR and qPCR	115
Col6a2-r	CTTCTCTCCCTTGAAGCCAGGCAC	Reverse	RT-PCR and qPCR
Col6a3	CCATCACCACTCTAACCTCACAGC	Forward	RT-PCR and qPCR	122
Col6a3-r	GACGGCATCAGAGCTGTCAATCAG	Reverse	RT-PCR and qPCR
Col6a4	GAGCTCTGCAGTACTCTAGGGAAG	Forward	RT-PCR and qPCR	120
Col6a4-r	GAGTCCGATGCTAGTTGAACTGTC	Reverse	RT-PCR and qPCR
Col6a5	CTGTGGACTTAATCACAGCTGTAGC	Forward	RT-PCR and qPCR	150
Col6a5-r	CAAGGGAGTCCTTCTGGCAAGAG	Reverse	RT-PCR and qPCR
Cxcl9-1	CTCTTGGGCATCATCTTCCTGGAG	Forward	qPCR
Cxcl9-1r	GAGGGATTTGTAGTGGATCGTGC	Reverse	qPCR
Dmp1-1	GAAGAAAGTCAAGCTAGCCCAGAG	Forward	qPCR
Dmp1-1r	CGTACTCTTAGAGAGTCCACCAGC	Reverse	qPCR
Dusp10-1	CTTCAACTACAAGAGGCTGCCAG	Forward	qPCR
Dusp10-1r	CTTCCCACACTGGTGAGCTTC	Reverse	qPCR
Fam3b-1	CAACATCCGAAGCATTGGAGAGAG	Forward	qPCR
Fam3b-1r	GTAGGCATAGGTGTCAGGAGGAC	Reverse	qPCR
Fn1	GTGACCTTGGTGGCTGTGAAAG	Forward	RT-PCR and qPCR	111
Fn1-r	CTCTGTCACCTCGGTGTTGTAAGG	Reverse	RT-PCR and qPCR
Foxf2-1	GTCTTCCTACTCGTTGGAGCAGAG	Forward	qPCR
Foxf2-1r	GGACGAAATCTTTCCTGTCGCAC	Reverse	qPCR
Gapdh	GTATTCACCACCATGGAGAAG	Forward	RT-PCR and qPCR	197
Gapdh-r	GCTAAGCAGTTGGTGGTGCAG	Reverse	RT-PCR and qPCR
Gja1-1	GGTCTACACCTGCAAGAGAGATC	Forward	qPCR
Gja1-1r	GAGCGAGAGACACCAAGGACAC	Reverse	qPCR
Gjb1-1	CTGCAGCTTATCTTGGTTTCCACC	Forward	qPCR
Gjb1-1r	CTGAGATGTGCACCTTGTGTCTC	Reverse	qPCR
Gjb3-1	CAACACCGTGGATTGCTACATCG	Forward	qPCR
Gjb3-1r	AGGTAGCAGATCTCACAGATGGTG	Reverse	qPCR
Masp1-1	GGTGCCCTGTCCCTATGACTAC	Forward	qPCR
Masp1-1r	CTGCGGAATAGGATCTGGACACTG	Reverse	qPCR
Nlrp6-1	GAAGGGCTCTCAAAGCACCAAG	Forward	qPCR
Nlrp6-1r	GCAAACTGCATCAGGGAGTCTG	Reverse	qPCR
Ogn-1	GGACCATAACGACCTGGAATCTG	Forward	qPCR
Ogn-1r	GCTCCCGAATGTAACGAGTGTC	Reverse	qPCR
Pdgfra	AGTGGAGAACCTGTTGCCGGGACAA	Forward	qPCR
Pdgfra-r	GGCCACCTTCCCAGTCCTTCAGCTT	Reverse	qPCR
Penk-1	CTACAGTGCAGGCGGAATGCAG	Forward	qPCR
Penk-1r	CAGCTGTCCTTCACATTCCAGTG	Reverse	qPCR
Ptpn13-1	GACATCTCTGACCTAGTGCGCTG	Forward	qPCR
Ptpn13-1r	CCTTCTGCTCTTCAGCCTGAAG	Reverse	qPCR
Rps6ka1-1	GGAAACTGGAACACGGTTTCAGAG	Forward	qPCR
Rps6ka1-1r	CTTTCTGGGTGATCCATGGGTG	Reverse	qPCR
Tbx2-1	CCAGCATATGCTGGCATCTCAG	Forward	qPCR
Tbx2-1r	CCAGAAATGGGCTCCGTGATAATG	Reverse	qPCR
Tbx3-1	CTTCCACCTCCAACAACACGTTC	Forward	qPCR
Tbx3-1r	CTGCTGCAGCCATGTATGTGTAG	Reverse	qPCR
Vegfa-1	CTGTACCTCCACCATGCCAAG	Forward	qPCR
Vegfa-1r	GATGTCCACCAGGGTCTCAATC	Reverse	qPCR
Wnt4-1	CTGGAACTGTTCCACACTGGACTC	Forward	qPCR
Wnt4-1r	CTTGTCACTGCAAAGGCCACAC	Reverse	qPCR
Wnt5a-1	GAACGAATCCACGCTAAGGGTTC	Forward	qPCR
Wnt5a-1r	CTACAGGAGCCAGACACTCCATG	Reverse	qPCR
