# Supplementary material for: Transcriptome profiling of subepithelial PDGFRα cells in colonic mucosa reveals several cell-selective markers
Source: PLoS One. 2022 May 13;17(5):e0261743. doi: 10.1371/journal.pone.0261743 (PMC9106222; doi:10.1371/journal.pone.0261743)
Supplement: S2 Table — (XLSX) [file pone.0261743.s007.xlsx]

## Sheet: Table S2
Supplementary Table 2. List of transcriptional variants expressed in colonic Mu and MuPαC.
Transciptional variant								Expression (FPKM)
Tracking_id	Class_code	Nearest_ref_ID	Gene_ID	Gene_short_name	TSS_ID	Locus	Length	Mu	MuPαC
TCONS_00004262	j	NM_001011874	XLOC_000741	Xkr4	TSS3211	chr1:3189753-3661805	12543	0.369317	0.0431043
TCONS_00015968	j	NM_011441	XLOC_000744	Sox17	TSS3222	chr1:4481008-4486808	2700	0.0755529	0
TCONS_00015967	j	NM_011441	XLOC_000744	Sox17	TSS3222	chr1:4481008-4486808	3077	0.0594372	0
TCONS_00005308	j	NM_011441	XLOC_000744	Sox17	TSS3220	chr1:4481008-4486808	2335	0.448866	0.134339
TCONS_00015258	j	NM_011441	XLOC_000744	Sox17	TSS3221	chr1:4481008-4486808	2393	0.260125	0
TCONS_00004264	j	NM_011441	XLOC_000744	Sox17	TSS3221	chr1:4481008-4486808	1254	0.0870272	0.0226564
TCONS_00001379	=	NM_011441	XLOC_000744	Sox17	TSS3221	chr1:4481008-4486808	3130	0	0.0758242
TCONS_00001378	j	NM_011441	XLOC_000744	Sox17	TSS3221	chr1:4481008-4486808	4788	0.223601	0
TCONS_00018616	j	NM_011441	XLOC_000744	Sox17	TSS3221	chr1:4481008-4486808	3548	0.0618817	0.0322295
TCONS_00018617	j	NM_011441	XLOC_000744	Sox17	TSS3221	chr1:4481008-4486808	1837	0.325192	0.104791
TCONS_00018618	j	NM_001177658	XLOC_000745	Mrpl15	TSS3224	chr1:4685543-4775821	1864	0.0674319	0
TCONS_00016698	j	NM_001177658	XLOC_000745	Mrpl15	TSS3223	chr1:4685543-4775821	2770	0.850463	0.894183
TCONS_00001380	j	NM_001177658	XLOC_000745	Mrpl15	TSS3223	chr1:4685543-4775821	1461	12.6585	7.29098
TCONS_00001384	j	NM_001177658	XLOC_000745	Mrpl15	TSS3223	chr1:4685543-4775821	662	1.24923	0.637148
TCONS_00004265	j	NM_001177658	XLOC_000745	Mrpl15	TSS3223	chr1:4685543-4775821	2523	0	0.231035
TCONS_00001382	=	NM_025300	XLOC_000745	Mrpl15	TSS3223	chr1:4685543-4775821	1918	2.16691	0.650819
TCONS_00015970	j	NM_001177658	XLOC_000745	Mrpl15	TSS3223	chr1:4685543-4775821	522	10.4125	5.47042
TCONS_00001383	=	NR_033530	XLOC_000745	Mrpl15	TSS3223	chr1:4685543-4775821	1763	0.000503768	0.218374
TCONS_00015259	j	NM_001177658	XLOC_000745	Mrpl15	TSS3223	chr1:4685543-4775821	2207	0.0286317	0.0338933
TCONS_00001381	=	NM_001177658	XLOC_000745	Mrpl15	TSS3223	chr1:4685543-4775821	4203	0	0.105272
TCONS_00000001	=	NM_008866	XLOC_000001	Lypla1	TSS1	chr1:4797973-4836816	2433	56.2448	24.8601
TCONS_00000004	=	NM_001159751	XLOC_000002	Tcea1	TSS3	chr1:4847774-4890176	2564	0.155098	0.347217
TCONS_00000002	=	NM_001159750	XLOC_000002	Tcea1	TSS2	chr1:4847774-4890176	2668	5.14467	4.61025
TCONS_00000003	=	NM_011541	XLOC_000002	Tcea1	TSS2	chr1:4847774-4890176	2671	25.7881	21.0593
TCONS_00001386	=	NM_021374	XLOC_000746	Rgs20	TSS3226	chr1:4893923-5060366	2463	0	0.0296461
TCONS_00017621	j	NM_001177795	XLOC_000746	Rgs20	TSS3228	chr1:4893923-5060366	1757	0	0.0986509
TCONS_00015260	j	NM_001177795	XLOC_000746	Rgs20	TSS3229	chr1:4893923-5060366	1608	0.0621752	0
TCONS_00006000	j	NM_133826	XLOC_000003	Atp6v1h	TSS5	chr1:5073173-5152630	1678	0.272959	0
TCONS_00000006	j	NM_133826	XLOC_000003	Atp6v1h	TSS7	chr1:5073173-5152630	1873	1.37912	1.36211
TCONS_00015017	j	NM_133826	XLOC_000003	Atp6v1h	TSS6	chr1:5073173-5152630	1813	0.203753	0.387321
TCONS_00006761	j	NM_133826	XLOC_000003	Atp6v1h	TSS9	chr1:5073173-5152630	1232	3.51202	0.795512
TCONS_00015702	j	NM_133826	XLOC_000003	Atp6v1h	TSS5	chr1:5073173-5152630	1753	0.0793691	0
TCONS_00017295	j	NM_133826	XLOC_000003	Atp6v1h	TSS5	chr1:5073173-5152630	1769	1.22624	1.49587
TCONS_00005999	j	NM_133826	XLOC_000003	Atp6v1h	TSS5	chr1:5073173-5152630	1783	3.46043	1.76132
TCONS_00000005	=	NM_133826	XLOC_000003	Atp6v1h	TSS5	chr1:5073173-5152630	1976	17.3074	12.3678
TCONS_00001389	=	NM_010342	XLOC_000747	Npbwr1	TSS3231	chr1:5903787-5907479	3692	0.0205107	0.0263902
TCONS_00003919	j	NM_009826	XLOC_000005	Rb1cc1	TSS22	chr1:6199454-6266185	4864	0.226892	0.045796
TCONS_00006006	j	NM_009826	XLOC_000005	Rb1cc1	TSS21	chr1:6199454-6266185	5195	0.032659	0
TCONS_00017297	j	NM_009826	XLOC_000005	Rb1cc1	TSS16	chr1:6199454-6266185	10717	0.819783	1.21921
TCONS_00000011	=	NM_009826	XLOC_000005	Rb1cc1	TSS21	chr1:6199454-6266185	7046	8.31728	6.89378
TCONS_00018334	j	NM_173868	XLOC_000007	St18	TSS27	chr1:6477738-6853079	2273	0.0604496	0
TCONS_00003921	j	NM_173868	XLOC_000007	St18	TSS28	chr1:6477738-6853079	8009	0.0383376	0.0160975
TCONS_00006765	j	NM_173868	XLOC_000007	St18	TSS32	chr1:6477738-6853079	3351	0.150709	0.03805
TCONS_00018335	j	NM_173868	XLOC_000007	St18	TSS27	chr1:6477738-6853079	5605	0.186342	0.0118927
TCONS_00006764	j	NM_173868	XLOC_000007	St18	TSS31	chr1:6477738-6853079	4760	0.0337191	0
TCONS_00000015	=	NM_183028	XLOC_000009	Pcmtd1	TSS34	chr1:7079000-7163709	5232	9.78007	9.33383
TCONS_00004952	j	NM_183028	XLOC_000009	Pcmtd1	TSS35	chr1:7079000-7163709	6433	1.29809	2.3397
TCONS_00015704	j	NM_183028	XLOC_000009	Pcmtd1	TSS39	chr1:7079000-7163709	4269	4.07929	4.08566
TCONS_00007384	j	NM_027671	XLOC_000748	Sntg1	TSS3233	chr1:8349829-9290203	2793	0.00493468	0.0257463
TCONS_00000017	=	NM_021511	XLOC_000011	Rrs1	TSS41	chr1:9492268-9537536	2048	7.54567	6.51856
TCONS_00015705	j	NM_175236	XLOC_000012	Adhfe1	TSS49	chr1:9538126-9621353	1079	0.518912	0.102397
TCONS_00006007	j	NM_175236	XLOC_000012	Adhfe1	TSS42	chr1:9538126-9621353	1134	0.226099	0
TCONS_00015972	j	NR_015470	XLOC_000750	2610203C22Rik	TSS3236	chr1:9538126-9621353	3255	0.0647288	0.68729
TCONS_00004953	j	NM_175236	XLOC_000012	Adhfe1	TSS42	chr1:9538126-9621353	2889	0.0983627	0.163944
TCONS_00016417	j	NM_175236	XLOC_000012	Adhfe1	TSS43	chr1:9538126-9621353	1748	0.114195	0.150188
TCONS_00000019	=	NR_027664	XLOC_000012	Adhfe1	TSS42	chr1:9538126-9621353	3098	0.0444336	0.154295
TCONS_00001392	j	NR_015470	XLOC_000750	2610203C22Rik	TSS3236	chr1:9538126-9621353	7528	0	0.19009
TCONS_00001393	=	NR_015470	XLOC_000750	2610203C22Rik	TSS3236	chr1:9538126-9621353	3804	0.11714	0.996592
TCONS_00000021	=	NM_178399	XLOC_000013	3110035E14Rik	TSS52	chr1:9538126-9621353	3187	0.00412591	0.0493928
TCONS_00015020	j	NM_175236	XLOC_000012	Adhfe1	TSS42	chr1:9538126-9621353	1873	0.077716	0
TCONS_00018620	j	NM_008651	XLOC_000751	Mybl1	TSS3241	chr1:9657490-9690446	2530	0.247315	0
TCONS_00005312	j	NM_008651	XLOC_000751	Mybl1	TSS3241	chr1:9657490-9690446	4880	0	0.0823169
TCONS_00001396	=	NM_008651	XLOC_000751	Mybl1	TSS3245	chr1:9657490-9690446	5115	0.0441882	0.247367
TCONS_00007387	j	NM_008651	XLOC_000751	Mybl1	TSS3244	chr1:9657490-9690446	2837	0.143343	0
TCONS_00005310	j	NM_008651	XLOC_000751	Mybl1	TSS3240	chr1:9657490-9690446	4035	0.0353023	0
TCONS_00004269	j	NM_008651	XLOC_000751	Mybl1	TSS3241	chr1:9657490-9690446	4789	0.0979345	0.00082242
TCONS_00001395	j	NM_008651	XLOC_000751	Mybl1	TSS3246	chr1:9657490-9690446	3343	0.0404386	0.0409328
TCONS_00000022	=	NR_040462	XLOC_000014	1700034P13Rik	TSS55	chr1:9708053-9761337	1494	0.338012	0.312603
TCONS_00001398	=	NM_173443	XLOC_000752	Vcpip1	TSS3249	chr1:9708053-9761337	10054	5.95613	4.77676
TCONS_00016419	j	NM_133220	XLOC_000015	Sgk3	TSS59	chr1:9788210-9892649	972	0.0574125	0
TCONS_00017301	j	NM_133220	XLOC_000015	Sgk3	TSS60	chr1:9788210-9892649	2426	0.0104003	0.496109
TCONS_00006768	j	NM_133220	XLOC_000015	Sgk3	TSS57	chr1:9788210-9892649	1546	0.742109	1.44265
TCONS_00004956	j	NM_133220	XLOC_000015	Sgk3	TSS58	chr1:9788210-9892649	1654	0.627574	0
TCONS_00017302	j	NM_133220	XLOC_000015	Sgk3	TSS61	chr1:9788210-9892649	2098	1.61541	1.71098
TCONS_00000023	=	NM_133220	XLOC_000015	Sgk3	TSS56	chr1:9788210-9892649	5515	0.330022	0.355815
TCONS_00000024	=	NM_177547	XLOC_000015	Sgk3	TSS56	chr1:9788210-9892649	5408	0.0665632	0.134596
TCONS_00000028	j	NM_177722	XLOC_000016	6030422M02Rik	TSS65	chr1:9898718-9931358	1545	0.0910891	0.0774508
TCONS_00001399	=	NR_024067	XLOC_000753	Snhg6	TSS3250	chr1:9932105-9934284	407	13.2775	16.5663
TCONS_00005313	j	NR_024067	XLOC_000753	Snhg6	TSS3250	chr1:9932105-9934284	417	2.40551	2.30937
TCONS_00001400	j	NR_024067	XLOC_000753	Snhg6	TSS3251	chr1:9932105-9934284	1275	2.10999	3.29856
TCONS_00001405	=	NM_027033	XLOC_000756	Lrrc67	TSS3257	chr1:9958706-9999211	784	0	0.060907
TCONS_00015974	j	NM_013715	XLOC_000757	Cops5	TSS3260	chr1:10014695-10028009	443	3.49522	3.18025
TCONS_00015975	j	NM_013715	XLOC_000757	Cops5	TSS3259	chr1:10014695-10028009	1203	6.97002	5.92727
TCONS_00001407	=	NM_013715	XLOC_000757	Cops5	TSS3259	chr1:10014695-10028009	1239	29.0902	20.451
TCONS_00000029	=	NM_026493	XLOC_000017	Cspp1	TSS66	chr1:10028298-10126849	4354	3.8122	3.77408
TCONS_00015976	j	NM_001102430	XLOC_000758	Arfgef1	TSS3261	chr1:10127587-10224377	3806	6.3391	3.08002
TCONS_00007390	j	NM_001102430	XLOC_000758	Arfgef1	TSS3263	chr1:10127587-10224377	3531	12.9954	6.02649
TCONS_00015977	j	NM_001102430	XLOC_000758	Arfgef1	TSS3262	chr1:10127587-10224377	7247	3.46389	2.74075
TCONS_00001408	=	NM_001102430	XLOC_000758	Arfgef1	TSS3264	chr1:10127587-10224377	7412	15.6171	7.25419
TCONS_00001409	=	NM_177834	XLOC_000759	Cpa6	TSS3265	chr1:10314774-10710024	1930	0.244165	3.80947
TCONS_00000030	=	NM_029525	XLOC_000018	Prex2	TSS67	chr1:10983545-11293763	11054	1.1372	11.6184
TCONS_00018339	j	NM_029525	XLOC_000018	Prex2	TSS68	chr1:10983545-11293763	10764	0.0807425	0
TCONS_00000031	=	NM_001033636	XLOC_000018	Prex2	TSS69	chr1:10983545-11293763	6537	0.173927	2.48804
TCONS_00000040	=	NM_172294	XLOC_000020	Sulf1	TSS74	chr1:12682510-12851265	6046	0.130298	2.04297
TCONS_00000039	=	NM_001198566	XLOC_000020	Sulf1	TSS73	chr1:12682510-12851265	4530	0.251021	1.09403
TCONS_00000041	j	NM_001198565	XLOC_000020	Sulf1	TSS75	chr1:12682510-12851265	5063	0.176952	0.000734654
TCONS_00000038	=	NM_001198565	XLOC_000020	Sulf1	TSS73	chr1:12682510-12851265	4625	0.853984	10.6967
TCONS_00006771	j	NM_001198565	XLOC_000020	Sulf1	TSS76	chr1:12682510-12851265	4212	6.86968e-05	0.137469
TCONS_00004957	j	NM_001198565	XLOC_000020	Sulf1	TSS77	chr1:12682510-12851265	3057	0.656494	5.44009
TCONS_00015265	j	NM_172841	XLOC_000761	Slco5a1	TSS3271	chr1:12856579-12982822	6213	0.0806511	0
TCONS_00004271	j	NM_172841	XLOC_000761	Slco5a1	TSS3268	chr1:12856579-12982822	8604	0.0383837	0.0748301
TCONS_00007393	j	NM_001081209	XLOC_000762	Prdm14	TSS3276	chr1:13103390-13117244	1786	0.0791818	0
TCONS_00018621	j	NM_001081209	XLOC_000762	Prdm14	TSS3275	chr1:13103390-13117244	1321	0.821926	0.155727
TCONS_00004272	j	NM_008678	XLOC_000763	Ncoa2	TSS3283	chr1:13129199-13364164	8181	0.571404	0
TCONS_00005315	j	NM_008678	XLOC_000763	Ncoa2	TSS3281	chr1:13129199-13364164	7725	0	0.736147
TCONS_00017622	j	NM_008678	XLOC_000763	Ncoa2	TSS3283	chr1:13129199-13364164	8193	0.00824375	1.1529
TCONS_00001417	=	NM_008678	XLOC_000763	Ncoa2	TSS3286	chr1:13129199-13364164	8213	2.3273	2.76713
TCONS_00015979	j	NM_008678	XLOC_000763	Ncoa2	TSS3284	chr1:13129199-13364164	8340	1.63636	0.395133
TCONS_00016703	j	NM_008678	XLOC_000763	Ncoa2	TSS3286	chr1:13129199-13364164	8273	1.10628	1.03443
TCONS_00001416	=	NM_001077695	XLOC_000763	Ncoa2	TSS3286	chr1:13129199-13364164	8006	0	0.298918
TCONS_00016702	j	NM_008678	XLOC_000763	Ncoa2	TSS3284	chr1:13129199-13364164	7827	0.379712	0.143533
TCONS_00007395	j	NM_008678	XLOC_000763	Ncoa2	TSS3280	chr1:13129199-13364164	6863	2.39451	2.37008
TCONS_00007396	j	NM_028173	XLOC_000764	Tram1	TSS3289	chr1:13554782-13579945	2174	10.2725	10.5878
TCONS_00001418	=	NM_028173	XLOC_000764	Tram1	TSS3287	chr1:13554782-13579945	2888	25.0543	24.8108
TCONS_00004273	j	NM_028173	XLOC_000764	Tram1	TSS3290	chr1:13554782-13579945	2547	8.6208	4.03894
TCONS_00007397	j	NM_028173	XLOC_000764	Tram1	TSS3288	chr1:13554782-13579945	2539	0.907426	1.96502
TCONS_00001420	=	NM_145381	XLOC_000765	Lactb2	TSS3291	chr1:13606537-13650602	11251	1.96935	1.59563
TCONS_00018340	j	NM_001011873	XLOC_000021	Xkr9	TSS79	chr1:13658733-13695809	5927	0.0575674	1.4543e-06
TCONS_00000042	=	NM_001011873	XLOC_000021	Xkr9	TSS78	chr1:13658733-13695809	6049	0.598687	0.121504
TCONS_00001421	=	NR_004447	XLOC_000766	Gm5523	TSS3293	chr1:13775689-13782857	1245	0.287831	0.204438
TCONS_00005318	j	NM_010164	XLOC_000767	Eya1	TSS3294	chr1:14158820-14300327	4217	0.0301949	0.0143599
TCONS_00001427	=	NM_010827	XLOC_000768	Msc	TSS3297	chr1:14743276-14765899	1715	0.217441	2.58723
TCONS_00004275	j	NM_010827	XLOC_000768	Msc	TSS3297	chr1:14743276-14765899	1830	0.0495166	0.589819
TCONS_00015266	j	NM_010827	XLOC_000768	Msc	TSS3297	chr1:14743276-14765899	2466	0.103715	0.165886
TCONS_00018622	j	NM_010827	XLOC_000768	Msc	TSS3299	chr1:14743276-14765899	1025	0.75962	2.86115
TCONS_00017623	j	NM_177781	XLOC_000769	Trpa1	TSS3301	chr1:14862728-14909539	4245	0.111351	2.52204
TCONS_00001428	=	NM_177781	XLOC_000769	Trpa1	TSS3300	chr1:14862728-14909539	4263	0.590212	10.5286
TCONS_00000048	j	NM_001098528	XLOC_000026	Kcnb2	TSS90	chr1:15275275-15713832	17012	0.0371555	0
TCONS_00015711	j	NM_009352	XLOC_000027	Terf1	TSS106	chr1:15795045-15883134	1156	0.632874	0.533988
TCONS_00001430	=	NM_001033288	XLOC_000770	Gm106	TSS3302	chr1:15795045-15883134	11998	0.0356269	0.238855
TCONS_00004959	j	NM_009352	XLOC_000027	Terf1	TSS105	chr1:15795045-15883134	1635	0.939097	0.572391
TCONS_00018623	j	NM_001033288	XLOC_000770	Gm106	TSS3304	chr1:15795045-15883134	3145	0.0410656	0.372193
TCONS_00000051	=	NM_009352	XLOC_000027	Terf1	TSS105	chr1:15795045-15883134	1633	6.46758	4.85072
TCONS_00006779	j	NM_009352	XLOC_000027	Terf1	TSS104	chr1:15795045-15883134	1948	0.178498	1.05499
TCONS_00005321	j	NM_001033288	XLOC_000770	Gm106	TSS3305	chr1:15795045-15883134	935	0.107878	0.763961
TCONS_00015022	j	NM_009352	XLOC_000027	Terf1	TSS107	chr1:15795045-15883134	943	0	0.903207
TCONS_00001433	=	NM_001243238	XLOC_000771	4930444P10Rik	TSS3308	chr1:16056059-16083122	717	0	0.0778219
TCONS_00001434	=	NM_011291	XLOC_000772	Rpl7	TSS3309	chr1:16091375-16094514	934	612.681	580.861
TCONS_00000057	=	NM_133832	XLOC_000028	Rdh10	TSS125	chr1:16094720-16123804	4710	6.8957	37.3617
TCONS_00001436	=	NM_025303	XLOC_000773	Stau2	TSS3310	chr1:16218890-16509738	2890	0.662036	0.650359
TCONS_00004276	j	NM_025303	XLOC_000773	Stau2	TSS3311	chr1:16218890-16509738	3438	1.2972	0.649239
TCONS_00001437	j	NM_025303	XLOC_000773	Stau2	TSS3312	chr1:16218890-16509738	2952	3.43831	1.86634
TCONS_00001435	=	NM_001111272	XLOC_000773	Stau2	TSS3310	chr1:16218890-16509738	2759	0.000214391	0.71117
TCONS_00006281	j	NM_025303	XLOC_000773	Stau2	TSS3311	chr1:16218890-16509738	3569	0.447824	0.102066
TCONS_00006282	j	NM_025773	XLOC_000775	Ube2w	TSS3316	chr1:16553660-16609368	508	5.97575	4.03767
TCONS_00001438	=	NM_025773	XLOC_000775	Ube2w	TSS3316	chr1:16553660-16609368	2354	11.1943	12.7103
TCONS_00006283	j	NM_025773	XLOC_000775	Ube2w	TSS3316	chr1:16553660-16609368	1109	0.758593	1.91081
TCONS_00001441	=	NM_026456	XLOC_000776	Tceb1	TSS3318	chr1:16631742-16647200	2080	9.96682	9.83866
TCONS_00005323	j	NM_026456	XLOC_000776	Tceb1	TSS3318	chr1:16631742-16647200	1926	1.46872	0.924692
TCONS_00001439	j	NM_026456	XLOC_000776	Tceb1	TSS3318	chr1:16631742-16647200	1902	0.691302	0.458144
TCONS_00001440	j	NM_026456	XLOC_000776	Tceb1	TSS3319	chr1:16631742-16647200	2142	3.16868	3.0323
TCONS_00006782	j	NM_026392	XLOC_000030	Tmem70	TSS128	chr1:16655271-16668356	1472	2.00058	0
TCONS_00000060	=	NM_027415	XLOC_000030	Tmem70	TSS127	chr1:16655271-16668356	1729	16.5231	11.544
TCONS_00000059	=	NM_026392	XLOC_000030	Tmem70	TSS127	chr1:16655271-16668356	1732	2.02342	1.07263
TCONS_00017305	j	NM_016923	XLOC_000031	Ly96	TSS133	chr1:16677781-16700014	662	0.0973028	0.156777
TCONS_00000061	j	NM_016923	XLOC_000031	Ly96	TSS130	chr1:16677781-16700014	938	0	0.0931687
TCONS_00006783	j	NM_016923	XLOC_000031	Ly96	TSS134	chr1:16677781-16700014	1080	0.102787	0
TCONS_00004965	j	NM_016923	XLOC_000031	Ly96	TSS129	chr1:16677781-16700014	861	3.28976	3.06493
TCONS_00000062	=	NM_001159711	XLOC_000031	Ly96	TSS134	chr1:16677781-16700014	549	0.346571	1.12702
TCONS_00018342	j	NM_016923	XLOC_000031	Ly96	TSS133	chr1:16677781-16700014	418	0.233891	0
TCONS_00003926	j	NM_016923	XLOC_000031	Ly96	TSS131	chr1:16677781-16700014	781	0.159465	0
TCONS_00004278	j	NM_020604	XLOC_000777	Jph1	TSS3321	chr1:16954619-17088065	4283	0.032984	0.373876
TCONS_00007401	j	NM_020604	XLOC_000777	Jph1	TSS3322	chr1:16954619-17088065	2767	0.0596023	0.0736951
TCONS_00017624	j	NM_020604	XLOC_000777	Jph1	TSS3321	chr1:16954619-17088065	2322	0	0.0338758
TCONS_00001443	=	NM_020604	XLOC_000777	Jph1	TSS3321	chr1:16954619-17088065	4807	0	0.389921
TCONS_00001442	j	NM_020604	XLOC_000777	Jph1	TSS3321	chr1:16954619-17088065	4481	0.0415429	0.0418235
TCONS_00000064	=	NM_053191	XLOC_000033	Pi15	TSS137	chr1:17591981-17621115	6923	0.377245	0.304605
TCONS_00000065	j	NM_053191	XLOC_000033	Pi15	TSS138	chr1:17591981-17621115	6564	0.107644	0
TCONS_00006018	j	NM_031402	XLOC_000034	Crispld1	TSS144	chr1:17717174-17761823	3411	0	0.0493415
TCONS_00000067	=	NM_031402	XLOC_000034	Crispld1	TSS142	chr1:17717174-17761823	9644	0.0464255	0
TCONS_00000066	j	NM_031402	XLOC_000034	Crispld1	TSS143	chr1:17717174-17761823	1348	0.0362848	0
TCONS_00000068	j	NM_031402	XLOC_000034	Crispld1	TSS145	chr1:17717174-17761823	3588	0.080339	0
TCONS_00017625	j	NM_153179	XLOC_000783	Pkhd1	TSS3328	chr1:20047859-20608138	8349	0	0.049866
TCONS_00018625	j	NM_153179	XLOC_000783	Pkhd1	TSS3328	chr1:20047859-20608138	10274	0.159756	0.00342666
TCONS_00001450	j	NM_153179	XLOC_000783	Pkhd1	TSS3329	chr1:20047859-20608138	1465	0.02516	0.0335624
TCONS_00017626	j	NM_153179	XLOC_000783	Pkhd1	TSS3328	chr1:20047859-20608138	6217	0.176046	0.0226162
TCONS_00017627	j	NM_153179	XLOC_000783	Pkhd1	TSS3328	chr1:20047859-20608138	6042	0.0133295	0.0476874
TCONS_00001449	=	NM_153179	XLOC_000783	Pkhd1	TSS3328	chr1:20047859-20608138	12928	0.151055	0.0287417
TCONS_00000080	=	NM_010552	XLOC_000039	Il17a	TSS161	chr1:20720985-20724577	1171	0.0359953	0.0134866
TCONS_00001454	=	NM_008563	XLOC_000785	Mcm3	TSS3335	chr1:20793094-20810294	2886	8.92601	4.88171
TCONS_00017628	j	NM_008563	XLOC_000785	Mcm3	TSS3336	chr1:20793094-20810294	2114	3.05135	0.508552
TCONS_00001455	=	NR_040492	XLOC_000786	6720483E21Rik	TSS3337	chr1:20878729-20985994	1120	0	0.0697325
TCONS_00000081	j	NM_028829	XLOC_000040	Paqr8	TSS162	chr1:20878729-20985994	6143	0.666374	0.427367
TCONS_00016429	j	NM_027974	XLOC_000040	Efhc1	TSS171	chr1:20878729-20985994	2282	0	0.28204
TCONS_00000082	=	NM_027974	XLOC_000040	Efhc1	TSS171	chr1:20878729-20985994	2208	0.29238	0.804462
TCONS_00015023	j	NM_028829	XLOC_000040	Paqr8	TSS166	chr1:20878729-20985994	5011	2.27866	1.18116
TCONS_00000084	j	NM_027974	XLOC_000040	Efhc1	TSS180	chr1:20878729-20985994	5218	0.0429221	0.32155
TCONS_00006789	j	NM_028829	XLOC_000040	Paqr8	TSS165	chr1:20878729-20985994	5646	0.831526	0.0893914
TCONS_00006019	j	NM_027974	XLOC_000040	Efhc1	TSS171	chr1:20878729-20985994	2202	0	0.216438
TCONS_00007406	j	NM_133252	XLOC_000788	Tram2	TSS3340	chr1:20986142-21069306	5914	0.0477065	0.253964
TCONS_00017629	j	NM_133252	XLOC_000788	Tram2	TSS3343	chr1:20986142-21069306	5876	0.407661	1.49701
TCONS_00016704	j	NM_133252	XLOC_000788	Tram2	TSS3342	chr1:20986142-21069306	6379	0.176492	0.789098
TCONS_00001457	=	NM_133252	XLOC_000788	Tram2	TSS3341	chr1:20986142-21069306	6631	2.56782	11.7171
TCONS_00018626	j	NM_133252	XLOC_000788	Tram2	TSS3344	chr1:20986142-21069306	6030	0.605317	0
TCONS_00000089	=	NM_029398	XLOC_000043	Tmem14a	TSS192	chr1:21208662-21342280	1112	2.47761	1.6374
TCONS_00018627	j	NR_002858	XLOC_000790	Gm4956	TSS3347	chr1:21208662-21342280	1695	0.119626	0
TCONS_00018343	j	NM_001077353	XLOC_000043	Gsta3	TSS196	chr1:21208662-21342280	858	1.16351	0.000113384
TCONS_00005325	j	NR_002858	XLOC_000790	Gm4956	TSS3346	chr1:21208662-21342280	1163	0.0430752	0
TCONS_00000092	=	NM_010356	XLOC_000043	Gsta3	TSS196	chr1:21208662-21342280	1355	3.99569	0.762167
TCONS_00017630	j	NR_002858	XLOC_000790	Gm4956	TSS3349	chr1:21208662-21342280	953	0.696692	0.288692
TCONS_00000091	=	NM_001077353	XLOC_000043	Gsta3	TSS196	chr1:21208662-21342280	1450	0.630202	0.125213
TCONS_00003931	j	NM_001077353	XLOC_000043	Gsta3	TSS192	chr1:21208662-21342280	1468	0	0.614462
TCONS_00005324	j	NR_002858	XLOC_000790	Gm4956	TSS3346	chr1:21208662-21342280	2882	0.099211	0.0123352
TCONS_00016431	j	NM_001077353	XLOC_000043	Gsta3	TSS197	chr1:21208662-21342280	1250	0.112965	0
TCONS_00000088	j	NM_029398	XLOC_000043	Tmem14a	TSS192	chr1:21208662-21342280	1344	0.347691	0.249637
TCONS_00018344	j	NM_183322	XLOC_000044	Khdc1a	TSS201	chr1:21208662-21342280	2422	0.15503	0.0418899
TCONS_00000095	=	NM_001033904	XLOC_000045	Khdc1c	TSS204	chr1:21353644-21359866	844	0.0532718	2.00627e-07
TCONS_00015982	j	NM_001160139	XLOC_000793	Kcnq5	TSS3361	chr1:21388467-21952647	6363	0.0941317	0.069252
TCONS_00017633	j	NM_001160139	XLOC_000793	Kcnq5	TSS3360	chr1:21388467-21952647	6251	0	0.0658529
TCONS_00001459	j	NM_001160139	XLOC_000793	Kcnq5	TSS3357	chr1:21388467-21952647	5161	0.0470306	0
TCONS_00005326	j	NM_001160139	XLOC_000793	Kcnq5	TSS3356	chr1:21388467-21952647	6028	0.00931419	0.167283
TCONS_00006285	j	NM_001160139	XLOC_000793	Kcnq5	TSS3355	chr1:21388467-21952647	5141	0	0.189481
TCONS_00004284	j	NM_001160139	XLOC_000793	Kcnq5	TSS3365	chr1:21388467-21952647	7520	0.00782081	0.18766
TCONS_00017631	j	NM_001160139	XLOC_000793	Kcnq5	TSS3358	chr1:21388467-21952647	5454	0.00900985	0.0677225
TCONS_00017632	j	NM_001160139	XLOC_000793	Kcnq5	TSS3359	chr1:21388467-21952647	5567	0	0.113294
TCONS_00001470	=	NM_001081079	XLOC_000796	Ogfrl1	TSS3375	chr1:23373262-23390014	4844	1.0463	1.10501
TCONS_00001471	j	NM_001081079	XLOC_000796	Ogfrl1	TSS3375	chr1:23373262-23390014	4847	0.290746	0.451991
TCONS_00018628	j	NM_028534	XLOC_000797	Smap1	TSS3378	chr1:23768764-23929208	1975	3.69835	1.03136
TCONS_00015984	j	NM_028534	XLOC_000797	Smap1	TSS3376	chr1:23768764-23929208	960	12.4449	12.3117
TCONS_00000101	=	NM_172124	XLOC_000050	B3gat2	TSS214	chr1:23768764-23929208	4355	0.899522	0.884676
TCONS_00001472	=	NM_028534	XLOC_000797	Smap1	TSS3377	chr1:23768764-23929208	2259	23.9158	18.4039
TCONS_00006287	j	NM_028534	XLOC_000797	Smap1	TSS3379	chr1:23768764-23929208	1644	0	0.940997
TCONS_00004286	j	NM_028534	XLOC_000797	Smap1	TSS3377	chr1:23768764-23929208	2421	0.0462102	0.195941
TCONS_00001473	=	NM_026503	XLOC_000798	1110058L19Rik	TSS3380	chr1:24002777-24012479	667	9.85057	7.59708
TCONS_00001477	j	NM_026604	XLOC_000799	Fam135a	TSS3381	chr1:24017596-24107329	5886	0.454467	0.000465705
TCONS_00015986	j	NM_026604	XLOC_000799	Fam135a	TSS3385	chr1:24017596-24107329	5183	1.55806	0.320994
TCONS_00007414	j	NM_026604	XLOC_000799	Fam135a	TSS3388	chr1:24017596-24107329	5905	1.95772	1.76754
TCONS_00015985	j	NM_026604	XLOC_000799	Fam135a	TSS3384	chr1:24017596-24107329	4797	0.198816	0.197114
TCONS_00001478	j	NM_026604	XLOC_000799	Fam135a	TSS3381	chr1:24017596-24107329	8098	1.10693	0.628728
TCONS_00016707	j	NM_026604	XLOC_000799	Fam135a	TSS3386	chr1:24017596-24107329	3635	0.0333174	1.25364
TCONS_00006288	j	NM_026604	XLOC_000799	Fam135a	TSS3386	chr1:24017596-24107329	4436	4.48762	0.0695263
TCONS_00001476	j	NM_026604	XLOC_000799	Fam135a	TSS3393	chr1:24017596-24107329	4586	1.88807	1.51089
TCONS_00007416	j	NM_026604	XLOC_000799	Fam135a	TSS3390	chr1:24017596-24107329	7985	0.189345	0.0880195
TCONS_00007415	j	NM_026604	XLOC_000799	Fam135a	TSS3386	chr1:24017596-24107329	7029	0.693322	0.70583
TCONS_00001474	=	NM_026604	XLOC_000799	Fam135a	TSS3381	chr1:24017596-24107329	6467	0.670371	0.387715
TCONS_00006289	j	NM_026604	XLOC_000799	Fam135a	TSS3387	chr1:24017596-24107329	5143	1.55037	1.1043
TCONS_00015270	j	NM_026604	XLOC_000799	Fam135a	TSS3382	chr1:24017596-24107329	5192	0.345648	0.565912
TCONS_00017634	j	NM_026604	XLOC_000799	Fam135a	TSS3381	chr1:24017596-24107329	4934	4.02154	2.41272
TCONS_00004289	j	NM_026604	XLOC_000799	Fam135a	TSS3383	chr1:24017596-24107329	5648	0.287977	0.641592
TCONS_00007417	j	NM_026604	XLOC_000799	Fam135a	TSS3383	chr1:24017596-24107329	6159	0	0.325729
TCONS_00000104	=	NM_026719	XLOC_000052	Lmbrd1	TSS221	chr1:24685382-24823146	5392	10.6148	9.95271
TCONS_00018345	j	NM_026719	XLOC_000052	Lmbrd1	TSS221	chr1:24685382-24823146	1727	3.4907	2.97656
TCONS_00018346	j	NM_026719	XLOC_000052	Lmbrd1	TSS221	chr1:24685382-24823146	1663	1.25347	0.781461
TCONS_00018629	j	NM_175642	XLOC_000801	Bai3	TSS3404	chr1:25124320-25887090	5462	0.0276806	0
TCONS_00015271	j	NM_175642	XLOC_000801	Bai3	TSS3405	chr1:25124320-25887090	5640	0.0433267	0
TCONS_00015987	j	NM_001081080	XLOC_000805	Phf3	TSS3412	chr1:30859134-30930741	5718	0.532861	0
TCONS_00007423	j	NM_001081080	XLOC_000805	Phf3	TSS3413	chr1:30859134-30930741	4053	2.87459	2.29046
TCONS_00006291	j	NM_001081080	XLOC_000805	Phf3	TSS3412	chr1:30859134-30930741	7697	0.447224	0.61161
TCONS_00015988	j	NM_001081080	XLOC_000805	Phf3	TSS3412	chr1:30859134-30930741	7612	0.0733035	0.242565
TCONS_00018630	j	NM_001081080	XLOC_000805	Phf3	TSS3417	chr1:30859134-30930741	7527	1.02218	0.942656
TCONS_00004293	j	NM_001081080	XLOC_000805	Phf3	TSS3412	chr1:30859134-30930741	7931	3.974	2.96248
TCONS_00005329	j	NM_001081080	XLOC_000805	Phf3	TSS3415	chr1:30859134-30930741	4401	0.492135	0.325947
TCONS_00001490	=	NM_001081080	XLOC_000805	Phf3	TSS3416	chr1:30859134-30930741	7561	1.05103	1.53326
TCONS_00001491	j	NM_001081080	XLOC_000805	Phf3	TSS3414	chr1:30859134-30930741	4560	1.38193	2.20571
TCONS_00018631	j	NR_002688	XLOC_000806	Gm13363	TSS3419	chr1:30997145-31006600	3987	10.2607	1.86875
TCONS_00001493	=	NM_011200	XLOC_000806	Ptp4a1	TSS3421	chr1:30997145-31006600	4129	1.83466	1.65016
TCONS_00015989	j	NR_002688	XLOC_000806	Gm13363	TSS3420	chr1:30997145-31006600	3477	3.63647	2.15131
TCONS_00001494	=	NR_002688	XLOC_000806	Gm13363	TSS3421	chr1:30997145-31006600	2784	43.8789	21.4432
TCONS_00001492	j	NR_002688	XLOC_000806	Gm13363	TSS3418	chr1:30997145-31006600	3349	18.8354	6.76811
TCONS_00001502	=	NM_008922	XLOC_000825	Prim2	TSS3447	chr1:33510655-33728052	1937	3.93553	3.16716
TCONS_00016708	j	NM_008922	XLOC_000825	Prim2	TSS3447	chr1:33510655-33728052	1934	0.169764	0
TCONS_00016437	j	NM_008999	XLOC_000067	Rab23	TSS247	chr1:33776740-33800112	2537	0.593511	1.23822
TCONS_00000115	=	NM_001159729	XLOC_000067	Rab23	TSS248	chr1:33776740-33800112	4209	0	0.253345
TCONS_00000114	=	NM_008999	XLOC_000067	Rab23	TSS246	chr1:33776740-33800112	4321	1.52997	4.46669
TCONS_00015725	j	NM_008999	XLOC_000067	Rab23	TSS248	chr1:33776740-33800112	4101	0.461638	0.816393
TCONS_00018632	j	NM_145392	XLOC_000826	Bag2	TSS3450	chr1:33802328-33814595	1781	0.489897	0.247969
TCONS_00001503	=	NM_145392	XLOC_000826	Bag2	TSS3448	chr1:33802328-33814595	1815	0.836339	1.24369
TCONS_00017635	j	NM_145392	XLOC_000826	Bag2	TSS3448	chr1:33802328-33814595	1705	0.23272	0.578536
TCONS_00017636	j	NM_133817	XLOC_000827	Zfp451	TSS3451	chr1:33818240-33871407	6121	0.144085	0.568938
TCONS_00001504	=	NM_133817	XLOC_000827	Zfp451	TSS3453	chr1:33818240-33871407	3650	1.63855	2.48264
TCONS_00015994	j	NM_133817	XLOC_000827	Zfp451	TSS3451	chr1:33818240-33871407	3533	0.109799	0
TCONS_00015993	j	NM_133817	XLOC_000827	Zfp451	TSS3452	chr1:33818240-33871407	832	0.66616	0.871239
TCONS_00006296	j	NM_133817	XLOC_000827	Zfp451	TSS3451	chr1:33818240-33871407	3966	1.03921	1.5592
TCONS_00001505	j	NM_133817	XLOC_000827	Zfp451	TSS3451	chr1:33818240-33871407	12750	1.24554	1.94169
TCONS_00001506	=	NM_001161816	XLOC_000828	Gm15455	TSS3454	chr1:33892743-33895759	3016	0.371796	0.364892
TCONS_00007439	j	NM_177235	XLOC_000829	Bend6	TSS3455	chr1:33908849-33964617	2431	0.0718973	0
TCONS_00018349	j	NM_134448	XLOC_000068	Dst	TSS262	chr1:33965043-34366766	6411	6.05752	4.13971
TCONS_00015726	j	NM_134448	XLOC_000068	Dst	TSS264	chr1:33965043-34366766	1957	3.11996	6.50939
TCONS_00000121	j	NM_134448	XLOC_000068	Dst	TSS265	chr1:33965043-34366766	1969	4.56356	5.58864
TCONS_00006812	j	NM_134448	XLOC_000068	Dst	TSS258	chr1:33965043-34366766	9692	3.11636	0.0395906
TCONS_00018347	j	NM_134448	XLOC_000068	Dst	TSS256	chr1:33965043-34366766	13030	2.24137	2.05557
TCONS_00006028	j	NM_134448	XLOC_000068	Dst	TSS251	chr1:33965043-34366766	24122	0.15012	1.94096
TCONS_00004972	j	NM_134448	XLOC_000068	Dst	TSS258	chr1:33965043-34366766	8495	0	0.661109
TCONS_00000118	j	NM_134448	XLOC_000068	Dst	TSS252	chr1:33965043-34366766	23364	0.752418	2.37029
TCONS_00017313	j	NM_134448	XLOC_000068	Dst	TSS255	chr1:33965043-34366766	11329	2.15365	1.29752
TCONS_00018348	j	NM_134448	XLOC_000068	Dst	TSS257	chr1:33965043-34366766	12958	0.135736	0.630073
TCONS_00015030	j	NM_134448	XLOC_000068	Dst	TSS258	chr1:33965043-34366766	9312	1.29271	1.31948
TCONS_00017317	j	NM_134448	XLOC_000068	Dst	TSS262	chr1:33965043-34366766	6562	0.436857	0.272836
TCONS_00017316	j	NM_134448	XLOC_000068	Dst	TSS261	chr1:33965043-34366766	7596	0.639324	1.22967
TCONS_00016439	j	NM_134448	XLOC_000068	Dst	TSS258	chr1:33965043-34366766	9153	0	0.0314949
TCONS_00005330	j	NM_027159	XLOC_000832	Ccdc115	TSS3463	chr1:34493514-34506227	1082	2.04993	0.855175
TCONS_00003941	j	NM_178601	XLOC_000069	Imp4	TSS272	chr1:34493514-34506227	5650	0.494074	0.670548
TCONS_00001511	=	NM_027159	XLOC_000832	Ccdc115	TSS3462	chr1:34493514-34506227	1705	6.82512	7.18271
TCONS_00006814	j	NM_178601	XLOC_000069	Imp4	TSS269	chr1:34493514-34506227	6721	0.0749038	0.15382
TCONS_00000122	=	NM_178601	XLOC_000069	Imp4	TSS270	chr1:34493514-34506227	6103	6.94659	4.92648
TCONS_00015728	j	NM_011206	XLOC_000070	Ptpn18	TSS277	chr1:34513918-34532603	1501	3.82618	1.27595
TCONS_00000124	=	NM_011206	XLOC_000070	Ptpn18	TSS277	chr1:34513918-34532603	1573	17.0301	4.35282
TCONS_00006031	j	NM_011206	XLOC_000070	Ptpn18	TSS280	chr1:34513918-34532603	1139	2.26502	0.174427
TCONS_00003942	j	NM_011206	XLOC_000070	Ptpn18	TSS284	chr1:34513918-34532603	414	0.104237	0
TCONS_00015031	j	NM_011206	XLOC_000070	Ptpn18	TSS283	chr1:34513918-34532603	687	2.6389	1.9518
TCONS_00006817	j	NM_011206	XLOC_000070	Ptpn18	TSS281	chr1:34513918-34532603	986	0.175139	0
TCONS_00006818	j	NM_011206	XLOC_000070	Ptpn18	TSS282	chr1:34513918-34532603	939	2.07697	0.217616
TCONS_00000129	=	NM_183019	XLOC_000075	Arhgef4	TSS299	chr1:34858566-34869599	2714	0.262466	0.666367
TCONS_00006297	j	NM_001160235	XLOC_000837	Fam168b	TSS3473	chr1:34870062-34899895	4759	3.02746	4.62942
TCONS_00001516	=	NM_001160236	XLOC_000837	Fam168b	TSS3472	chr1:34870062-34899895	5044	3.53268	4.12568
TCONS_00001517	=	NM_174997	XLOC_000837	Fam168b	TSS3472	chr1:34870062-34899895	5023	25.1077	31.0191
TCONS_00003944	j	NM_145516	XLOC_000076	Plekhb2	TSS302	chr1:34906803-34936432	3340	8.55043	1.78891
TCONS_00000130	=	NM_145516	XLOC_000076	Plekhb2	TSS301	chr1:34906803-34936432	3317	100.466	24.5377
TCONS_00000132	=	NM_015818	XLOC_000078	Hs6st1	TSS306	chr1:36125244-36163291	3719	10.8531	11.3278
TCONS_00000133	j	NM_015818	XLOC_000078	Hs6st1	TSS307	chr1:36125244-36163291	2971	16.1987	13.4098
TCONS_00006298	j	NM_198899	XLOC_000838	Uggt1	TSS3474	chr1:36196872-36301147	6143	7.88267	6.56029
TCONS_00001519	j	NM_198899	XLOC_000838	Uggt1	TSS3477	chr1:36196872-36301147	2083	10.7293	8.86685
TCONS_00001518	=	NM_198899	XLOC_000838	Uggt1	TSS3474	chr1:36196872-36301147	9029	8.14234	6.3418
TCONS_00018633	j	NM_198899	XLOC_000838	Uggt1	TSS3474	chr1:36196872-36301147	5423	3.39359	3.42948
TCONS_00005331	j	NM_198899	XLOC_000838	Uggt1	TSS3476	chr1:36196872-36301147	4749	0.848698	0
TCONS_00018634	j	NM_153408	XLOC_000839	Neurl3	TSS3484	chr1:36321346-36332319	2979	5.63944	1.09499
TCONS_00015273	j	NM_153408	XLOC_000839	Neurl3	TSS3481	chr1:36321346-36332319	2535	0.567553	0.760777
TCONS_00007447	j	NM_153408	XLOC_000839	Neurl3	TSS3478	chr1:36321346-36332319	2703	6.07609	1.2674
TCONS_00004297	j	NM_153408	XLOC_000839	Neurl3	TSS3480	chr1:36321346-36332319	2163	13.6695	2.73812
TCONS_00018635	j	NM_153408	XLOC_000839	Neurl3	TSS3485	chr1:36321346-36332319	2894	0.481137	0.0458409
TCONS_00015996	j	NM_153408	XLOC_000839	Neurl3	TSS3479	chr1:36321346-36332319	2840	17.326	4.7851
TCONS_00017639	j	NM_153408	XLOC_000839	Neurl3	TSS3479	chr1:36321346-36332319	3801	0.236958	0.137898
TCONS_00000136	=	NM_001172206	XLOC_000079	Arid5a	TSS310	chr1:36364577-36390346	5696	0.0619485	0.166132
TCONS_00000137	=	NM_145996	XLOC_000079	Arid5a	TSS310	chr1:36364577-36390346	5525	0.0816349	0
TCONS_00000138	=	NR_033310	XLOC_000079	Arid5a	TSS310	chr1:36364577-36390346	5578	0.155721	0.104408
TCONS_00006825	j	NM_001172205	XLOC_000079	Arid5a	TSS311	chr1:36364577-36390346	6607	0.0720413	0.0165157
TCONS_00015036	j	NM_001172205	XLOC_000079	Arid5a	TSS310	chr1:36364577-36390346	9447	0.0784566	0.122413
TCONS_00004975	j	NM_001172205	XLOC_000079	Arid5a	TSS313	chr1:36364577-36390346	6023	0.125829	0.123875
TCONS_00000135	=	NM_001172205	XLOC_000079	Arid5a	TSS310	chr1:36364577-36390346	5699	0.645425	0.44233
TCONS_00007448	j	NM_172652	XLOC_000840	4632411B12Rik	TSS3487	chr1:36390947-36426026	4503	1.63268	2.1144
TCONS_00007449	j	NM_172652	XLOC_000840	4632411B12Rik	TSS3488	chr1:36390947-36426026	5046	2.56742	1.88395
TCONS_00001524	=	NM_172652	XLOC_000840	4632411B12Rik	TSS3489	chr1:36390947-36426026	4663	11.5258	10.9926
TCONS_00004299	j	NM_172652	XLOC_000840	4632411B12Rik	TSS3489	chr1:36390947-36426026	4652	0.549554	0.750341
TCONS_00017640	j	NM_001013374	XLOC_000841	Lman2l	TSS3490	chr1:36475494-36502094	5690	0.0356915	0.244622
TCONS_00007450	j	NM_001013374	XLOC_000841	Lman2l	TSS3492	chr1:36475494-36502094	6290	0.0266611	0.0918281
TCONS_00001526	=	NM_001013374	XLOC_000841	Lman2l	TSS3490	chr1:36475494-36502094	6770	3.02451	4.24109
TCONS_00004300	j	NM_001013374	XLOC_000841	Lman2l	TSS3490	chr1:36475494-36502094	6713	0	0.123647
TCONS_00017641	j	NM_001013374	XLOC_000841	Lman2l	TSS3490	chr1:36475494-36502094	6687	0.18527	0.336947
TCONS_00000141	=	NM_033570	XLOC_000080	Cnnm4	TSS326	chr1:36528441-36565621	4582	50.9644	14.1987
TCONS_00003948	j	NM_033570	XLOC_000080	Cnnm4	TSS327	chr1:36528441-36565621	3201	30.4996	8.66625
TCONS_00000143	=	NM_053186	XLOC_000081	Cnnm3	TSS329	chr1:36568720-36585562	5184	2.86449	3.43639
TCONS_00015733	j	NM_001039551	XLOC_000081	Cnnm3	TSS329	chr1:36568720-36585562	4215	0.247276	0.393808
TCONS_00000144	j	NM_001039551	XLOC_000081	Cnnm3	TSS329	chr1:36568720-36585562	5952	0.499067	0.822842
TCONS_00004301	j	NM_153502	XLOC_000843	Ankrd23	TSS3495	chr1:36586974-36604233	3209	0	0.0982564
TCONS_00004302	j	NM_153502	XLOC_000843	Ankrd23	TSS3495	chr1:36586974-36604233	5974	0.524174	1.94364
TCONS_00007451	j	NM_153502	XLOC_000843	Ankrd23	TSS3499	chr1:36586974-36604233	3879	0.113193	0.247376
TCONS_00015275	j	NM_153502	XLOC_000843	Ankrd23	TSS3495	chr1:36586974-36604233	3289	0.0675324	0.30184
TCONS_00001527	j	NM_153502	XLOC_000843	Ankrd23	TSS3497	chr1:36586974-36604233	5849	0.720284	0.640046
TCONS_00018636	j	NM_153502	XLOC_000843	Ankrd23	TSS3495	chr1:36586974-36604233	2996	0.144379	0.0345197
TCONS_00016710	j	NM_153502	XLOC_000843	Ankrd23	TSS3495	chr1:36586974-36604233	4140	0.110571	0.670275
TCONS_00001528	j	NM_153502	XLOC_000843	Ankrd23	TSS3497	chr1:36586974-36604233	7908	0.282089	0.692897
TCONS_00017644	j	NM_001126047	XLOC_000844	Sema4c	TSS3500	chr1:36605486-36740028	3453	0.317638	1.89065
TCONS_00015276	j	NM_001126047	XLOC_000844	Sema4c	TSS3501	chr1:36605486-36740028	3498	0.0971615	0.00155129
TCONS_00005336	j	NM_001126047	XLOC_000844	Sema4c	TSS3505	chr1:36605486-36740028	3402	0.187464	1.4637
TCONS_00005337	j	NM_001126047	XLOC_000844	Sema4c	TSS3506	chr1:36605486-36740028	3550	0.177371	1.15421
TCONS_00017643	j	NM_001126047	XLOC_000844	Sema4c	TSS3510	chr1:36605486-36740028	4623	0.148511	1.74374
TCONS_00015999	j	NM_001126046	XLOC_000844	Fam178b	TSS3503	chr1:36605486-36740028	800	0	0.0646207
TCONS_00001531	j	NM_001126047	XLOC_000844	Sema4c	TSS3500	chr1:36605486-36740028	3512	1.59326	7.73615
TCONS_00006301	j	NM_001126047	XLOC_000844	Sema4c	TSS3509	chr1:36605486-36740028	3105	0	4.47605
TCONS_00005335	j	NM_001126047	XLOC_000844	Sema4c	TSS3504	chr1:36605486-36740028	3069	0.748439	4.3392
TCONS_00017650	j	NM_001126046	XLOC_000844	Fam178b	TSS3503	chr1:36605486-36740028	667	0	0.161472
TCONS_00017648	j	NM_001126046	XLOC_000844	Fam178b	TSS3517	chr1:36605486-36740028	736	0	0.152825
TCONS_00016713	j	NM_001126046	XLOC_000844	Fam178b	TSS3503	chr1:36605486-36740028	801	0.0368786	0
TCONS_00006303	j	NM_001126046	XLOC_000844	Fam178b	TSS3516	chr1:36605486-36740028	752	0	0.0433399
TCONS_00018638	j	NM_001126047	XLOC_000844	Sema4c	TSS3512	chr1:36605486-36740028	3869	0.0789165	0.272922
TCONS_00017646	j	NM_001126047	XLOC_000844	Sema4c	TSS3501	chr1:36605486-36740028	3104	0	0.817282
TCONS_00001530	=	NM_001126047	XLOC_000844	Sema4c	TSS3501	chr1:36605486-36740028	3805	0.724979	5.62772
TCONS_00005338	j	NM_001126047	XLOC_000844	Sema4c	TSS3502	chr1:36605486-36740028	5691	0.332162	1.73182
TCONS_00018637	j	NM_001126047	XLOC_000844	Sema4c	TSS3511	chr1:36605486-36740028	2640	0.171143	0.193483
TCONS_00017649	j	NM_001126046	XLOC_000844	Fam178b	TSS3518	chr1:36605486-36740028	742	0	0.337146
TCONS_00006302	j	NM_001126046	XLOC_000844	Fam178b	TSS3503	chr1:36605486-36740028	627	0.0263985	0
TCONS_00017645	j	NM_001126047	XLOC_000844	Sema4c	TSS3501	chr1:36605486-36740028	5218	0.216374	1.24281
TCONS_00000145	=	NM_009942	XLOC_000082	Cox5b	TSS332	chr1:36748331-36750233	569	355.179	144.704
TCONS_00016000	j	NM_146107	XLOC_000845	Actr1b	TSS3522	chr1:36754957-36766946	2462	6.01923	0.654712
TCONS_00005340	j	NM_146107	XLOC_000845	Actr1b	TSS3521	chr1:36754957-36766946	2553	5.31441	4.84809
TCONS_00007453	j	NM_146107	XLOC_000845	Actr1b	TSS3524	chr1:36754957-36766946	3155	0	0.273645
TCONS_00001537	j	NM_146107	XLOC_000845	Actr1b	TSS3523	chr1:36754957-36766946	3370	3.39117	3.8848
TCONS_00001538	=	NM_146107	XLOC_000845	Actr1b	TSS3523	chr1:36754957-36766946	3339	28.112	24.5572
TCONS_00003949	j	NM_009539	XLOC_000084	Zap70	TSS339	chr1:36818705-36840328	2384	0	0.0314522
TCONS_00017321	j	NM_009539	XLOC_000084	Zap70	TSS338	chr1:36818705-36840328	1119	0.0911717	0.134798
TCONS_00000148	=	NM_009539	XLOC_000084	Zap70	TSS338	chr1:36818705-36840328	2180	0.720242	0.189267
TCONS_00017322	j	NM_009539	XLOC_000084	Zap70	TSS338	chr1:36818705-36840328	2137	0	0.0554813
TCONS_00000151	j	NM_009539	XLOC_000084	Zap70	TSS342	chr1:36818705-36840328	1047	0.0828688	0.0755572
TCONS_00000150	j	NM_009539	XLOC_000084	Zap70	TSS341	chr1:36818705-36840328	2196	0.184533	5.56294e-06
TCONS_00001540	=	NM_018872	XLOC_000846	Tmem131	TSS3527	chr1:36843577-36997334	6548	15.1491	6.81341
TCONS_00005341	j	NM_018872	XLOC_000846	Tmem131	TSS3529	chr1:36843577-36997334	6999	4.01025	3.21005
TCONS_00016001	j	NM_018872	XLOC_000846	Tmem131	TSS3528	chr1:36843577-36997334	6802	1.53133	0.87635
TCONS_00001539	j	NM_018872	XLOC_000846	Tmem131	TSS3525	chr1:36843577-36997334	5043	10.5946	5.27785
TCONS_00016714	j	NM_018872	XLOC_000846	Tmem131	TSS3526	chr1:36843577-36997334	4479	2.91242	1.94372
TCONS_00007454	j	NM_018872	XLOC_000846	Tmem131	TSS3530	chr1:36843577-36997334	3904	2.88823	1.8974
TCONS_00017327	j	NM_009918	XLOC_000086	Cnga3	TSS375	chr1:37274902-37322010	2927	1.97464e-06	0.0963828
TCONS_00003955	j	NM_009918	XLOC_000086	Cnga3	TSS370	chr1:37274902-37322010	5262	0	0.0353481
TCONS_00006835	j	NM_009918	XLOC_000086	Cnga3	TSS376	chr1:37274902-37322010	4051	0	0.0455922
TCONS_00000159	=	NM_009918	XLOC_000086	Cnga3	TSS372	chr1:37274902-37322010	3498	0	0.0383664
TCONS_00015043	j	NM_030266	XLOC_000089	Inpp4a	TSS388	chr1:37356730-37467582	5639	1.34585	2.28676
TCONS_00004983	j	NM_030266	XLOC_000089	Inpp4a	TSS388	chr1:37356730-37467582	5794	0.000122157	0.992489
TCONS_00018358	j	NM_030266	XLOC_000089	Inpp4a	TSS388	chr1:37356730-37467582	5805	1.08437	0.00143709
TCONS_00000163	=	NM_030266	XLOC_000089	Inpp4a	TSS388	chr1:37356730-37467582	5688	0.135434	0.368658
TCONS_00006041	j	NM_030266	XLOC_000089	Inpp4a	TSS388	chr1:37356730-37467582	5672	0.000599717	0.68727
TCONS_00016002	j	NM_198006	XLOC_000849	6330578E17Rik	TSS3533	chr1:37473929-37486948	3661	15.4116	8.9882
TCONS_00001541	=	NM_198006	XLOC_000849	6330578E17Rik	TSS3534	chr1:37473929-37486948	3862	18.2289	13.2512
TCONS_00000169	=	NM_026123	XLOC_000090	Unc50	TSS402	chr1:37487016-37495969	1412	12.8746	14.2958
TCONS_00004991	j	NM_026123	XLOC_000090	Unc50	TSS402	chr1:37487016-37495969	1073	0.836002	0.634334
TCONS_00000167	j	NM_026123	XLOC_000090	Unc50	TSS402	chr1:37487016-37495969	987	14.8887	11.0349
TCONS_00000168	j	NM_026123	XLOC_000090	Unc50	TSS402	chr1:37487016-37495969	1273	2.76954	1.94727
TCONS_00000170	j	NM_026123	XLOC_000090	Unc50	TSS403	chr1:37487016-37495969	1703	3.47953	4.61367
TCONS_00006304	j	NM_173870	XLOC_000850	Mgat4a	TSS3535	chr1:37496021-37597894	7189	0.241526	0.210848
TCONS_00015279	j	NM_173870	XLOC_000850	Mgat4a	TSS3535	chr1:37496021-37597894	7416	3.04362	4.05932
TCONS_00001543	j	NM_173870	XLOC_000850	Mgat4a	TSS3535	chr1:37496021-37597894	7266	15.5612	8.4352
TCONS_00017652	j	NM_173870	XLOC_000850	Mgat4a	TSS3536	chr1:37496021-37597894	5615	23.4279	12.6513
TCONS_00001544	=	NR_024017	XLOC_000851	4930594C11Rik	TSS3539	chr1:37496021-37597894	2755	0.11613	0.127223
TCONS_00016717	j	NM_173870	XLOC_000850	Mgat4a	TSS3535	chr1:37496021-37597894	7127	0.249689	0
TCONS_00005342	j	NM_173870	XLOC_000850	Mgat4a	TSS3535	chr1:37496021-37597894	7253	8.58669	2.87692
TCONS_00016004	j	NM_173870	XLOC_000850	Mgat4a	TSS3538	chr1:37496021-37597894	7045	0.418209	0.68211
TCONS_00018639	j	NM_028096	XLOC_000852	2010300C02Rik	TSS3543	chr1:37668520-37776656	5178	0.0685143	0
TCONS_00016005	j	NM_028096	XLOC_000852	2010300C02Rik	TSS3547	chr1:37668520-37776656	4802	0.323597	0.0671795
TCONS_00017653	j	NM_028096	XLOC_000852	2010300C02Rik	TSS3545	chr1:37668520-37776656	4569	5.15148	1.92383
TCONS_00005344	j	NM_028096	XLOC_000852	2010300C02Rik	TSS3543	chr1:37668520-37776656	5026	1.51334	0.411792
TCONS_00015280	j	NM_028096	XLOC_000852	2010300C02Rik	TSS3540	chr1:37668520-37776656	1120	7.31349	2.1957
TCONS_00001546	=	NM_028096	XLOC_000852	2010300C02Rik	TSS3547	chr1:37668520-37776656	4361	1.86869	0
TCONS_00001545	j	NM_028096	XLOC_000852	2010300C02Rik	TSS3544	chr1:37668520-37776656	3874	0.203952	0
TCONS_00007456	j	NM_028096	XLOC_000852	2010300C02Rik	TSS3541	chr1:37668520-37776656	1762	0.335696	0.0184111
TCONS_00005345	j	NM_028096	XLOC_000852	2010300C02Rik	TSS3547	chr1:37668520-37776656	4364	0.725584	0.456634
TCONS_00001548	j	NM_207228	XLOC_000853	Tsga10	TSS3549	chr1:37811426-37922240	3992	0.155063	0
TCONS_00017654	j	NM_207228	XLOC_000853	Tsga10	TSS3549	chr1:37811426-37922240	3467	0	0.134766
TCONS_00007462	j	NM_207228	XLOC_000853	Tsga10	TSS3551	chr1:37811426-37922240	2971	0.196543	0.187606
TCONS_00007461	j	NM_207228	XLOC_000853	Tsga10	TSS3553	chr1:37811426-37922240	5529	0.151109	0.161979
TCONS_00015283	j	NM_207228	XLOC_000853	Tsga10	TSS3551	chr1:37811426-37922240	1631	0	0.125411
TCONS_00006307	j	NM_207228	XLOC_000853	Tsga10	TSS3551	chr1:37811426-37922240	1786	0	0.0760413
TCONS_00016007	j	NM_207228	XLOC_000853	Tsga10	TSS3550	chr1:37811426-37922240	2743	0	0.0572273
TCONS_00017655	j	NM_207228	XLOC_000853	Tsga10	TSS3550	chr1:37811426-37922240	3423	0.424297	0.146151
TCONS_00007460	j	NM_207228	XLOC_000853	Tsga10	TSS3549	chr1:37811426-37922240	3391	0.0448741	0.0901821
TCONS_00005346	j	NM_207228	XLOC_000853	Tsga10	TSS3550	chr1:37811426-37922240	2401	0	0.262687
TCONS_00018641	j	NM_207228	XLOC_000853	Tsga10	TSS3551	chr1:37811426-37922240	2256	0.155353	0.102285
TCONS_00000172	j	NM_001037918	XLOC_000091	Lipt1	TSS406	chr1:37928742-37955178	10871	0.352827	0.37469
TCONS_00016009	j	NM_026913	XLOC_000854	Mitd1	TSS3557	chr1:37928742-37955178	1230	0.180702	0.20488
TCONS_00000171	=	NM_001037918	XLOC_000091	Lipt1	TSS405	chr1:37928742-37955178	8331	0.290431	0.310665
TCONS_00001550	=	NM_026913	XLOC_000854	Mitd1	TSS3557	chr1:37928742-37955178	1229	10.4004	5.84211
TCONS_00000173	=	NM_027098	XLOC_000092	Mrpl30	TSS409	chr1:37928742-37955178	691	39.5058	25.8168
TCONS_00003959	j	NM_027098	XLOC_000092	Mrpl30	TSS409	chr1:37928742-37955178	508	11.4353	7.44102
TCONS_00016450	j	NM_001037918	XLOC_000091	Lipt1	TSS405	chr1:37928742-37955178	1870	0.680504	0.14179
TCONS_00018361	j	NM_001037918	XLOC_000091	Lipt1	TSS406	chr1:37928742-37955178	10609	0.515461	0.200913
TCONS_00001551	j	NM_026913	XLOC_000854	Mitd1	TSS3558	chr1:37928742-37955178	5579	0.50406	0.505217
TCONS_00004308	j	NM_172054	XLOC_000857	Txndc9	TSS3567	chr1:38040166-38054594	958	15.6082	9.50773
TCONS_00007466	j	NM_172054	XLOC_000857	Txndc9	TSS3565	chr1:38040166-38054594	5236	0.753797	0.612964
TCONS_00001554	=	NM_172054	XLOC_000857	Txndc9	TSS3566	chr1:38040166-38054594	4596	4.8176	3.33649
TCONS_00004309	j	NM_172054	XLOC_000857	Txndc9	TSS3564	chr1:38040166-38054594	5627	0.587661	0.787331
TCONS_00004994	j	NM_198303	XLOC_000094	Eif5b	TSS413	chr1:38054719-38186507	3594	0.0320364	0.0619188
TCONS_00000176	=	NM_198303	XLOC_000094	Eif5b	TSS413	chr1:38054719-38186507	7797	7.85186	5.64696
TCONS_00000175	j	NM_198303	XLOC_000094	Eif5b	TSS412	chr1:38054719-38186507	4066	1.58049	1.67846
TCONS_00001555	=	NM_019570	XLOC_000858	Rev1	TSS3568	chr1:38054719-38186507	4262	2.6017	3.93382
TCONS_00018362	j	NM_198303	XLOC_000094	Eif5b	TSS413	chr1:38054719-38186507	3747	2.85753	3.30378
TCONS_00003960	j	NM_198303	XLOC_000094	Eif5b	TSS412	chr1:38054719-38186507	3768	0.0320574	0
TCONS_00016010	j	NM_010678	XLOC_000859	Aff3	TSS3571	chr1:38229592-38721800	5038	8.87323e-05	0.724076
TCONS_00007468	j	NM_010678	XLOC_000859	Aff3	TSS3572	chr1:38229592-38721800	6291	0.348106	1.8618
TCONS_00018643	j	NM_010678	XLOC_000859	Aff3	TSS3572	chr1:38229592-38721800	5929	0.0526176	0
TCONS_00001559	j	NM_010678	XLOC_000859	Aff3	TSS3575	chr1:38229592-38721800	5801	0.0174157	0.500924
TCONS_00001557	=	NM_010678	XLOC_000859	Aff3	TSS3572	chr1:38229592-38721800	6010	0.00610311	0.556835
TCONS_00018642	j	NM_010678	XLOC_000859	Aff3	TSS3574	chr1:38229592-38721800	5862	0.0809448	0.0979285
TCONS_00004311	j	NM_010678	XLOC_000859	Aff3	TSS3572	chr1:38229592-38721800	6210	0.0058638	0.105298
TCONS_00001558	j	NM_010678	XLOC_000859	Aff3	TSS3576	chr1:38229592-38721800	4456	0.14884	0.576038
TCONS_00006309	j	NM_001029878	XLOC_000860	Lonrf2	TSS3580	chr1:38850474-38893697	5592	0.00539373	0.0285308
TCONS_00005348	=	NM_001029878	XLOC_000860	Lonrf2	TSS3581	chr1:38850474-38893697	6060	0.0361444	0.205309
TCONS_00004312	j	NM_001029878	XLOC_000860	Lonrf2	TSS3578	chr1:38850474-38893697	6879	0	0.0709378
TCONS_00018645	j	NM_145142	XLOC_000861	Chst10	TSS3585	chr1:38920712-38955005	1044	0.166174	0.0309726
TCONS_00001561	=	NM_145142	XLOC_000861	Chst10	TSS3582	chr1:38920712-38955005	3119	0.16375	0.766301
TCONS_00018644	j	NM_145142	XLOC_000861	Chst10	TSS3583	chr1:38920712-38955005	2376	0.205041	0.600046
TCONS_00006310	j	NM_145142	XLOC_000861	Chst10	TSS3582	chr1:38920712-38955005	3116	0.0106422	0.297372
TCONS_00003961	j	NM_026850	XLOC_000096	Pdcl3	TSS416	chr1:39044633-39054160	689	4.57931	5.35941
TCONS_00004995	j	NM_026850	XLOC_000096	Pdcl3	TSS415	chr1:39044633-39054160	962	4.14532	9.26285
TCONS_00018364	j	NM_026850	XLOC_000096	Pdcl3	TSS418	chr1:39044633-39054160	736	4.29965	1.82004
TCONS_00018363	j	NM_026850	XLOC_000096	Pdcl3	TSS415	chr1:39044633-39054160	944	2.07816	2.84034
TCONS_00000178	=	NM_026850	XLOC_000096	Pdcl3	TSS415	chr1:39044633-39054160	1706	10.9869	8.12277
TCONS_00015044	j	NM_008719	XLOC_000097	Npas2	TSS421	chr1:39250814-39420587	3840	4.65921	6.20481
TCONS_00000179	j	NM_008719	XLOC_000097	Npas2	TSS419	chr1:39250814-39420587	4251	3.14723	1.60563
TCONS_00006043	j	NM_008719	XLOC_000097	Npas2	TSS421	chr1:39250814-39420587	3687	0.0865172	0.0782877
TCONS_00000180	=	NM_008719	XLOC_000097	Npas2	TSS420	chr1:39250814-39420587	4180	0.101541	0.132631
TCONS_00006838	j	NM_008719	XLOC_000097	Npas2	TSS423	chr1:39250814-39420587	3201	0.270177	0.765988
TCONS_00001566	=	NM_018775	XLOC_000863	Tbc1d8	TSS3588	chr1:39424695-39535592	4438	4.50862	3.78189
TCONS_00000181	=	NM_053257	XLOC_000098	Rpl31	TSS425	chr1:39424695-39535592	1039	279.386	238.708
TCONS_00016453	j	NM_028043	XLOC_000099	D1Bwg0212e	TSS426	chr1:39584865-39603722	1625	0.58906	0.527375
TCONS_00000182	=	NM_028043	XLOC_000099	D1Bwg0212e	TSS426	chr1:39584865-39603722	3166	7.06963	6.62393
TCONS_00005349	j	NM_001033135	XLOC_000865	Rnf149	TSS3592	chr1:39604381-39634485	3639	12.3714	5.33304
TCONS_00016012	j	NM_001033135	XLOC_000865	Rnf149	TSS3592	chr1:39604381-39634485	2922	3.63061	2.24106
TCONS_00001568	=	NM_001033135	XLOC_000865	Rnf149	TSS3592	chr1:39604381-39634485	6000	1.12954	0.717018
TCONS_00007469	j	NM_001033135	XLOC_000865	Rnf149	TSS3593	chr1:39604381-39634485	5957	0.22518	0.314986
TCONS_00001570	=	NM_170597	XLOC_000866	Creg2	TSS3596	chr1:39675250-39708027	5799	0.0684107	0.0176901
TCONS_00007470	j	NM_001145660	XLOC_000867	Rfx8	TSS3597	chr1:39722145-39777834	823	0.015502	0.0688026
TCONS_00006311	j	NM_001177348	XLOC_000868	Gm3646	TSS3601	chr1:39859850-39862177	1564	0	0.0383003
TCONS_00015746	j	NM_008696	XLOC_000100	Map4k4	TSS430	chr1:39957486-40084813	3443	3.12521	12.0179
TCONS_00016455	j	NM_008696	XLOC_000100	Map4k4	TSS429	chr1:39957486-40084813	3603	0.610676	0.399598
TCONS_00016454	j	NM_008696	XLOC_000100	Map4k4	TSS428	chr1:39957486-40084813	5376	1.65376	4.78992
TCONS_00000183	j	NM_008696	XLOC_000100	Map4k4	TSS428	chr1:39957486-40084813	5575	0.119755	0
TCONS_00000184	=	NM_008696	XLOC_000100	Map4k4	TSS428	chr1:39957486-40084813	5620	0.00177546	4.26763
TCONS_00015046	j	NM_008696	XLOC_000100	Map4k4	TSS427	chr1:39957486-40084813	7996	0.348931	0.297053
TCONS_00018365	j	NM_008696	XLOC_000100	Map4k4	TSS428	chr1:39957486-40084813	5715	0.696749	0
TCONS_00006840	j	NM_008696	XLOC_000100	Map4k4	TSS428	chr1:39957486-40084813	7222	0.669727	2.27719
TCONS_00003962	j	NM_008696	XLOC_000100	Map4k4	TSS428	chr1:39957486-40084813	5486	1.32004	3.79408
TCONS_00006044	j	NM_008696	XLOC_000100	Map4k4	TSS428	chr1:39957486-40084813	5618	0	0.102629
TCONS_00018366	j	NM_008696	XLOC_000100	Map4k4	TSS428	chr1:39957486-40084813	5739	0.436776	0.636978
TCONS_00018367	j	NM_008696	XLOC_000100	Map4k4	TSS428	chr1:39957486-40084813	5634	0.162685	0.0985792
TCONS_00017328	j	NM_010555	XLOC_000102	Il1r2	TSS434	chr1:40111467-40182070	1499	0	0.163649
TCONS_00018368	j	NM_010555	XLOC_000102	Il1r2	TSS433	chr1:40111467-40182070	798	0.197166	0.0206515
TCONS_00000187	=	NM_010555	XLOC_000102	Il1r2	TSS433	chr1:40111467-40182070	1343	0.358656	0.131222
TCONS_00006045	j	NM_001123382	XLOC_000103	Il1r1	TSS440	chr1:40281884-40373045	4631	0	0.264652
TCONS_00000188	=	NM_008362	XLOC_000103	Il1r1	TSS440	chr1:40281884-40373045	4739	0.293439	0.698997
TCONS_00004997	j	NM_001123382	XLOC_000103	Il1r1	TSS442	chr1:40281884-40373045	4572	2.08639	12.83
TCONS_00004996	j	NM_001123382	XLOC_000103	Il1r1	TSS441	chr1:40281884-40373045	5130	0.845432	6.35711
TCONS_00004998	j	NM_001123382	XLOC_000103	Il1r1	TSS444	chr1:40281884-40373045	4319	2.18741	16.0417
TCONS_00003963	j	NM_001123382	XLOC_000103	Il1r1	TSS441	chr1:40281884-40373045	4865	0	0.233072
TCONS_00000189	=	NM_001123382	XLOC_000103	Il1r1	TSS441	chr1:40281884-40373045	4808	2.71756	15.6634
TCONS_00015748	j	NM_001123382	XLOC_000103	Il1r1	TSS443	chr1:40281884-40373045	4643	1.38438	0.976964
TCONS_00003964	j	NM_001123382	XLOC_000103	Il1r1	TSS441	chr1:40281884-40373045	5331	0.437427	0.901001
TCONS_00018371	j	NM_133193	XLOC_000104	Il1rl2	TSS448	chr1:40381324-40431975	4102	0.47121	3.298
TCONS_00017330	j	NM_133193	XLOC_000104	Il1rl2	TSS451	chr1:40381324-40431975	8844	0.020293	0.249332
TCONS_00003965	j	NM_133193	XLOC_000104	Il1rl2	TSS445	chr1:40381324-40431975	8860	0.0570836	0.361298
TCONS_00000190	=	NM_133193	XLOC_000104	Il1rl2	TSS446	chr1:40381324-40431975	4630	0.60394	3.20051
TCONS_00006845	j	NM_133193	XLOC_000104	Il1rl2	TSS453	chr1:40381324-40431975	3142	0.338463	2.66186
TCONS_00000192	=	NM_010743	XLOC_000105	Il1rl1	TSS465	chr1:40461714-40557789	3002	1.03548	15.8411
TCONS_00003969	j	NM_008365	XLOC_000105	Il18r1	TSS473	chr1:40461714-40557789	4124	0.0567209	0.0645348
TCONS_00015749	j	NM_001025602	XLOC_000105	Il1rl1	TSS463	chr1:40461714-40557789	5112	0.107339	0.92479
TCONS_00000194	j	NM_001025602	XLOC_000105	Il1rl1	TSS468	chr1:40461714-40557789	4135	0.0675765	1.03534
TCONS_00015751	j	NM_008365	XLOC_000105	Il18r1	TSS474	chr1:40461714-40557789	1759	0.0800451	0
TCONS_00017331	j	NM_001025602	XLOC_000105	Il1rl1	TSS465	chr1:40461714-40557789	2596	0	0.290956
TCONS_00016456	j	NM_008365	XLOC_000105	Il18r1	TSS477	chr1:40461714-40557789	2835	0.36858	0.0816566
TCONS_00006849	j	NM_008365	XLOC_000105	Il18r1	TSS470	chr1:40461714-40557789	6180	0.109565	0
TCONS_00018372	j	NM_001025602	XLOC_000105	Il1rl1	TSS466	chr1:40461714-40557789	2377	0.234458	0.360441
TCONS_00000198	=	NM_008365	XLOC_000105	Il18r1	TSS474	chr1:40461714-40557789	4158	0.185862	0
TCONS_00018375	j	NM_010553	XLOC_000106	Il18rap	TSS483	chr1:40572206-40608538	4887	0.0899387	0
TCONS_00017333	j	NM_010553	XLOC_000106	Il18rap	TSS485	chr1:40572206-40608538	3867	0.108111	0.125983
TCONS_00018376	j	NM_010553	XLOC_000106	Il18rap	TSS484	chr1:40572206-40608538	4792	0.0451278	0
TCONS_00000199	=	NM_010553	XLOC_000106	Il18rap	TSS482	chr1:40572206-40608538	4877	0.0929853	0.402745
TCONS_00000200	=	NM_177084	XLOC_000107	Slc9a4	TSS489	chr1:40636939-40687576	3822	0.0507562	0.016056
TCONS_00000201	=	NM_001033289	XLOC_000108	Slc9a2	TSS492	chr1:40738386-40826138	3493	12.8401	3.04394
TCONS_00017336	j	NM_001033289	XLOC_000108	Slc9a2	TSS491	chr1:40738386-40826138	3898	7.67578	2.17818
TCONS_00015753	j	NM_001033289	XLOC_000108	Slc9a2	TSS491	chr1:40738386-40826138	3842	13.5071	3.53546
TCONS_00003970	j	NM_001033289	XLOC_000108	Slc9a2	TSS491	chr1:40738386-40826138	4049	18.302	3.53348
TCONS_00005350	j	NM_172499	XLOC_000872	Mfsd9	TSS3612	chr1:40827769-40847517	3019	2.34112	0.849481
TCONS_00001576	=	NM_172499	XLOC_000872	Mfsd9	TSS3609	chr1:40827769-40847517	4271	1.20153	0.113099
TCONS_00017658	j	NM_172499	XLOC_000872	Mfsd9	TSS3612	chr1:40827769-40847517	2958	0	0.133896
TCONS_00001575	j	NM_172499	XLOC_000872	Mfsd9	TSS3610	chr1:40827769-40847517	3380	0	0.035378
TCONS_00017659	j	NM_172499	XLOC_000872	Mfsd9	TSS3609	chr1:40827769-40847517	3136	2.75141	0.870475
TCONS_00017337	j	NM_001081198	XLOC_000109	Tmem182	TSS494	chr1:40862445-40913745	1142	0	0.0551198
TCONS_00006854	j	NM_001081198	XLOC_000109	Tmem182	TSS496	chr1:40862445-40913745	2606	0.0275188	0
TCONS_00018378	j	NM_001081198	XLOC_000109	Tmem182	TSS495	chr1:40862445-40913745	2368	0.818974	0.142315
TCONS_00000202	=	NM_001081198	XLOC_000109	Tmem182	TSS494	chr1:40862445-40913745	2729	0.103864	0
TCONS_00000211	=	NM_023514	XLOC_000112	Mrps9	TSS509	chr1:42908077-42962858	1419	17.5738	11.9237
TCONS_00000212	j	NM_023514	XLOC_000112	Mrps9	TSS512	chr1:42908077-42962858	3752	0.640257	1.01223
TCONS_00000213	j	NM_053107	XLOC_000113	Gpr45	TSS519	chr1:43008800-43092294	4531	0	0.949792
TCONS_00004322	j	NM_001013025	XLOC_000875	Tgfbrap1	TSS3624	chr1:43103898-43155467	5428	0.864447	1.67464
TCONS_00017660	j	NM_001013025	XLOC_000875	Tgfbrap1	TSS3619	chr1:43103898-43155467	5861	1.49853	2.80944
TCONS_00001584	=	NM_001013025	XLOC_000875	Tgfbrap1	TSS3625	chr1:43103898-43155467	5538	0.857496	1.30409
TCONS_00001583	j	NM_001013025	XLOC_000875	Tgfbrap1	TSS3618	chr1:43103898-43155467	5244	5.31816	6.3106
TCONS_00016014	j	NM_001013025	XLOC_000875	Tgfbrap1	TSS3620	chr1:43103898-43155467	3919	0.552502	1.31049
TCONS_00000215	=	NM_133818	XLOC_000114	AI597479	TSS525	chr1:43155554-43172806	3457	4.67675	5.56325
TCONS_00015756	j	NM_133818	XLOC_000114	AI597479	TSS525	chr1:43155554-43172806	3096	2.00299	2.20066
TCONS_00001586	=	NM_010212	XLOC_000876	Fhl2	TSS3630	chr1:43179914-43253583	1563	12.4063	80.6323
TCONS_00005352	j	NM_010212	XLOC_000876	Fhl2	TSS3628	chr1:43179914-43253583	1104	4.0549	36.7153
TCONS_00007477	j	NM_010212	XLOC_000876	Fhl2	TSS3630	chr1:43179914-43253583	1916	2.82263	21.6453
TCONS_00016015	j	NM_010212	XLOC_000876	Fhl2	TSS3627	chr1:43179914-43253583	848	2.21027	17.123
TCONS_00005353	j	NM_010212	XLOC_000876	Fhl2	TSS3632	chr1:43179914-43253583	1750	0.566831	4.87423
TCONS_00003978	j	NM_010879	XLOC_000116	Nck2	TSS529	chr1:43502595-43627364	2059	7.73909	4.40169
TCONS_00000217	=	NM_010879	XLOC_000116	Nck2	TSS528	chr1:43502595-43627364	2775	14.6557	16.0776
TCONS_00015757	j	NM_010879	XLOC_000116	Nck2	TSS528	chr1:43502595-43627364	2773	0.709528	0.716028
TCONS_00001588	j	NM_026430	XLOC_000878	Uxs1	TSS3636	chr1:43787300-43884831	1447	0.159644	0
TCONS_00000222	=	NM_024283	XLOC_000117	1500015O10Rik	TSS541	chr1:43787300-43884831	8834	0.039716	0.178061
TCONS_00001589	=	NM_026430	XLOC_000878	Uxs1	TSS3637	chr1:43787300-43884831	1911	4.87474	5.37988
TCONS_00016724	j	NM_026430	XLOC_000878	Uxs1	TSS3635	chr1:43787300-43884831	1523	0.359921	0.761502
TCONS_00018646	j	NM_026430	XLOC_000878	Uxs1	TSS3638	chr1:43787300-43884831	1419	3.12809	4.70744
TCONS_00003980	j	NM_009418	XLOC_000118	Tpp2	TSS555	chr1:43989067-44060039	3621	5.22198	3.37602
TCONS_00000224	j	NM_009418	XLOC_000118	Tpp2	TSS552	chr1:43989067-44060039	6508	0	0.11376
TCONS_00015759	j	NM_009418	XLOC_000118	Tpp2	TSS556	chr1:43989067-44060039	2169	5.50322	4.07687
TCONS_00005010	j	NM_009418	XLOC_000118	Tpp2	TSS551	chr1:43989067-44060039	5634	0.430795	0.437009
TCONS_00000225	=	NM_009418	XLOC_000118	Tpp2	TSS554	chr1:43989067-44060039	4649	10.4824	7.77869
TCONS_00001590	=	NM_001013799	XLOC_000880	A530098C11Rik	TSS3640	chr1:44066252-44076851	1086	0.0263481	0
TCONS_00001591	=	NM_029368	XLOC_000881	1700029F09Rik	TSS3641	chr1:44143461-44159488	1265	2.6079	1.69897
TCONS_00001594	j	NM_029368	XLOC_000881	1700029F09Rik	TSS3643	chr1:44143461-44159488	1379	0.127242	0.162864
TCONS_00016017	j	NM_029368	XLOC_000881	1700029F09Rik	TSS3641	chr1:44143461-44159488	862	0	0.217409
TCONS_00016725	j	NM_029368	XLOC_000881	1700029F09Rik	TSS3644	chr1:44143461-44159488	1026	1.55749	0.977315
TCONS_00001593	j	NM_029368	XLOC_000881	1700029F09Rik	TSS3643	chr1:44143461-44159488	1321	1.83068	0.807852
TCONS_00001592	j	NM_029368	XLOC_000881	1700029F09Rik	TSS3642	chr1:44143461-44159488	925	0.561011	0.194642
TCONS_00005354	j	NM_023645	XLOC_000882	Kdelc1	TSS3647	chr1:44163390-44201708	3493	0.843811	0.943808
TCONS_00000227	=	NM_144558	XLOC_000119	Bivm	TSS560	chr1:44163390-44201708	3571	1.50134	1.33033
TCONS_00016726	j	NM_023645	XLOC_000882	Kdelc1	TSS3646	chr1:44163390-44201708	2019	0.597276	2.92606
TCONS_00018647	j	NM_023645	XLOC_000882	Kdelc1	TSS3647	chr1:44163390-44201708	3424	0.122639	0.117423
TCONS_00001595	=	NM_023645	XLOC_000882	Kdelc1	TSS3645	chr1:44163390-44201708	2324	3.79884	12.6418
TCONS_00015760	j	NM_144558	XLOC_000119	Bivm	TSS559	chr1:44163390-44201708	3498	2.28997	1.94291
TCONS_00006051	j	NM_011729	XLOC_000120	Ercc5	TSS566	chr1:44204588-44238105	1426	1.66287	2.52184
TCONS_00000228	=	NM_011729	XLOC_000120	Ercc5	TSS561	chr1:44204588-44238105	4010	2.10239	2.9089
TCONS_00003981	j	NM_011729	XLOC_000120	Ercc5	TSS563	chr1:44204588-44238105	3705	0.307446	0.910219
TCONS_00006050	j	NM_011729	XLOC_000120	Ercc5	TSS565	chr1:44204588-44238105	2032	0.447147	0.243251
TCONS_00006048	j	NM_011729	XLOC_000120	Ercc5	TSS561	chr1:44204588-44238105	3799	0.194594	0.0755538
TCONS_00000229	j	NM_011729	XLOC_000120	Ercc5	TSS562	chr1:44204588-44238105	3967	0.415332	1.19077
TCONS_00000230	=	NM_028450	XLOC_000121	Gulp1	TSS567	chr1:44608515-44854106	2976	2.73346	18.8755
TCONS_00001597	=	NR_040602	XLOC_000884	4930521E06Rik	TSS3649	chr1:44608515-44854106	906	0	0.0372184
TCONS_00007479	j	NR_040602	XLOC_000884	4930521E06Rik	TSS3650	chr1:44608515-44854106	2145	0	0.408379
TCONS_00017349	j	NM_009930	XLOC_000123	Col3a1	TSS574	chr1:45368283-45406551	2235	72.338	763.467
TCONS_00018384	j	NM_009930	XLOC_000123	Col3a1	TSS575	chr1:45368283-45406551	1515	17.097	126.472
TCONS_00000232	=	NM_009930	XLOC_000123	Col3a1	TSS573	chr1:45368283-45406551	5564	216.628	2286.09
TCONS_00015051	j	NM_009930	XLOC_000123	Col3a1	TSS573	chr1:45368283-45406551	4776	0.115354	1.31168
TCONS_00015762	j	NM_009930	XLOC_000123	Col3a1	TSS576	chr1:45368283-45406551	1372	88.544	897.213
TCONS_00018648	j	NM_007737	XLOC_000885	Col5a2	TSS3652	chr1:45407773-45560397	4849	1.3462	27.6606
TCONS_00017662	j	NM_007737	XLOC_000885	Col5a2	TSS3654	chr1:45407773-45560397	5756	0	0.29349
TCONS_00005356	j	NM_007737	XLOC_000885	Col5a2	TSS3657	chr1:45407773-45560397	4511	0	2.51697
TCONS_00016018	j	NM_007737	XLOC_000885	Col5a2	TSS3655	chr1:45407773-45560397	1306	0.589587	2.38082
TCONS_00016020	j	NM_007737	XLOC_000885	Col5a2	TSS3652	chr1:45407773-45560397	5057	0.126611	2.95702
TCONS_00005355	j	NM_007737	XLOC_000885	Col5a2	TSS3656	chr1:45407773-45560397	2016	2.69614	25.9249
TCONS_00016019	j	NM_007737	XLOC_000885	Col5a2	TSS3652	chr1:45407773-45560397	5107	0	1.29757
TCONS_00001598	=	NM_007737	XLOC_000885	Col5a2	TSS3652	chr1:45407773-45560397	6615	15.2352	131.994
TCONS_00017661	j	NM_007737	XLOC_000885	Col5a2	TSS3653	chr1:45407773-45560397	1924	9.16483	86.689
TCONS_00006865	j	NM_028599	XLOC_000124	Wdr75	TSS578	chr1:45851815-45880470	3347	0.976044	1.25651
TCONS_00000234	=	NM_028599	XLOC_000124	Wdr75	TSS578	chr1:45851815-45880470	2612	5.88541	5.30541
TCONS_00006864	j	NM_028599	XLOC_000124	Wdr75	TSS578	chr1:45851815-45880470	2782	0.353054	0.493002
TCONS_00000233	j	NM_028599	XLOC_000124	Wdr75	TSS577	chr1:45851815-45880470	4080	0.126382	0.278038
TCONS_00006052	j	NM_028599	XLOC_000124	Wdr75	TSS581	chr1:45851815-45880470	2057	1.90624	1.04907
TCONS_00001599	=	NM_016917	XLOC_000887	Slc40a1	TSS3661	chr1:45964914-45983374	3380	30.7491	26.9623
TCONS_00004327	j	NM_016917	XLOC_000887	Slc40a1	TSS3663	chr1:45964914-45983374	3048	0.19745	0
TCONS_00005357	j	NM_016917	XLOC_000887	Slc40a1	TSS3660	chr1:45964914-45983374	2562	15.8924	12.6277
TCONS_00001601	=	NM_001177356	XLOC_000888	Gm3852	TSS3664	chr1:46068391-46069108	717	0	0.0514767
TCONS_00003983	j	NM_001160386	XLOC_000126	Dnahc7b	TSS593	chr1:46123362-46841330	6225	0.0370777	0
TCONS_00017352	j	NM_001160386	XLOC_000126	Dnahc7b	TSS591	chr1:46123362-46841330	8694	0.0133285	0.189089
TCONS_00006870	j	NM_001160386	XLOC_000126	Dnahc7b	TSS594	chr1:46123362-46841330	3277	0.033868	0.270675
TCONS_00006869	j	NM_001160386	XLOC_000126	Dnahc7b	TSS587	chr1:46123362-46841330	9613	0	0.105085
TCONS_00016461	j	NM_001160386	XLOC_000126	Dnahc7b	TSS584	chr1:46123362-46841330	12472	0.0019164	0.182546
TCONS_00018385	j	NM_001160386	XLOC_000126	Dnahc7b	TSS585	chr1:46123362-46841330	10434	0.0322928	0
TCONS_00017351	j	NM_001160386	XLOC_000126	Dnahc7b	TSS586	chr1:46123362-46841330	12272	0	0.0980599
TCONS_00016730	j	NM_172653	XLOC_000890	Slc39a10	TSS3667	chr1:46864346-46944919	2835	1.84871	2.49752
TCONS_00016731	j	NM_172653	XLOC_000890	Slc39a10	TSS3669	chr1:46864346-46944919	4412	0.362892	0
TCONS_00005358	j	NM_172653	XLOC_000890	Slc39a10	TSS3670	chr1:46864346-46944919	3884	0.660815	0.0107706
TCONS_00017663	j	NM_172653	XLOC_000890	Slc39a10	TSS3666	chr1:46864346-46944919	5122	1.16729	2.41692
TCONS_00015286	j	NM_172653	XLOC_000890	Slc39a10	TSS3671	chr1:46864346-46944919	4908	1.13218	0
TCONS_00001604	=	NM_172653	XLOC_000890	Slc39a10	TSS3672	chr1:46864346-46944919	5403	0.172506	0.433765
TCONS_00000241	=	NM_138741	XLOC_000128	Sdpr	TSS598	chr1:51345969-51359804	3055	6.04898	2.93158
TCONS_00001607	=	NM_028696	XLOC_000891	Obfc2a	TSS3676	chr1:51521722-51536037	7505	0.31889	0.189627
TCONS_00005359	j	NM_028696	XLOC_000891	Obfc2a	TSS3675	chr1:51521722-51536037	6762	0.25165	0.0354567
TCONS_00015287	j	NM_028696	XLOC_000891	Obfc2a	TSS3675	chr1:51521722-51536037	1123	0.598285	0
TCONS_00018650	j	NM_028696	XLOC_000891	Obfc2a	TSS3675	chr1:51521722-51536037	5976	0.258744	0
TCONS_00016732	j	NM_028696	XLOC_000891	Obfc2a	TSS3675	chr1:51521722-51536037	2762	1.9335	0.54079
TCONS_00017664	j	NM_028696	XLOC_000891	Obfc2a	TSS3675	chr1:51521722-51536037	4228	0.556225	0.444122
TCONS_00001606	j	NM_028696	XLOC_000891	Obfc2a	TSS3674	chr1:51521722-51536037	8449	0.111584	0.168345
TCONS_00004328	j	NM_028696	XLOC_000891	Obfc2a	TSS3675	chr1:51521722-51536037	5070	0.0296178	0
TCONS_00001608	j	NM_001161817	XLOC_000892	Myo1b	TSS3677	chr1:51806609-51972818	1904	6.1852	5.34096
TCONS_00001609	=	NM_001161817	XLOC_000892	Myo1b	TSS3678	chr1:51806609-51972818	5041	0.354901	0.464158
TCONS_00004330	j	NM_001161817	XLOC_000892	Myo1b	TSS3678	chr1:51806609-51972818	4867	4.98715	2.62724
TCONS_00001610	=	NM_010863	XLOC_000892	Myo1b	TSS3678	chr1:51806609-51972818	4954	5.24984	5.29452
TCONS_00000243	=	NM_011487	XLOC_000129	Stat4	TSS599	chr1:52065087-52164028	2981	0.610871	0.0783992
TCONS_00015054	j	NM_011487	XLOC_000129	Stat4	TSS599	chr1:52065087-52164028	2852	0.134844	0.0158127
TCONS_00016464	j	NM_011487	XLOC_000129	Stat4	TSS600	chr1:52065087-52164028	1216	0.355459	0.118513
TCONS_00000246	=	NM_001205313	XLOC_000130	Stat1	TSS602	chr1:52176281-52218709	5135	0.175368	0.0898355
TCONS_00005013	j	NM_009283	XLOC_000130	Stat1	TSS601	chr1:52176281-52218709	2702	6.33796	5.28368
TCONS_00006871	j	NM_009283	XLOC_000130	Stat1	TSS601	chr1:52176281-52218709	2693	9.14683	7.11902
TCONS_00003984	j	NM_009283	XLOC_000130	Stat1	TSS601	chr1:52176281-52218709	4051	14.6369	19.1116
TCONS_00000245	=	NM_009283	XLOC_000130	Stat1	TSS601	chr1:52176281-52218709	5168	3.78663	6.08123
TCONS_00018388	j	NM_009283	XLOC_000130	Stat1	TSS601	chr1:52176281-52218709	2658	0.0687239	0
TCONS_00001613	=	NM_001113383	XLOC_000893	Gls	TSS3680	chr1:52219951-52290076	4419	7.5943	8.18275
TCONS_00007484	j	NM_001081081	XLOC_000893	Gls	TSS3682	chr1:52219951-52290076	3694	11.0169	9.84491
TCONS_00001612	j	NM_001081081	XLOC_000893	Gls	TSS3681	chr1:52219951-52290076	5168	2.89105	2.86454
TCONS_00001611	=	NM_001081081	XLOC_000893	Gls	TSS3680	chr1:52219951-52290076	4973	5.69431	4.14347
TCONS_00005360	j	NM_008667	XLOC_000894	Nab1	TSS3686	chr1:52512692-52557461	3758	4.12743	6.23403
TCONS_00006314	j	NM_008667	XLOC_000894	Nab1	TSS3684	chr1:52512692-52557461	3410	3.78801	5.00153
TCONS_00001615	=	NM_008667	XLOC_000894	Nab1	TSS3684	chr1:52512692-52557461	5088	5.41557	4.31681
TCONS_00006057	j	NM_001142647	XLOC_000131	Tmem194b	TSS603	chr1:52687548-52711538	3279	0.356016	0.208869
TCONS_00016466	j	NM_001142647	XLOC_000131	Tmem194b	TSS605	chr1:52687548-52711538	3293	0.165216	0.276115
TCONS_00006874	j	NM_001142647	XLOC_000131	Tmem194b	TSS611	chr1:52687548-52711538	2682	0.483185	0.317822
TCONS_00006058	j	NM_001142647	XLOC_000131	Tmem194b	TSS606	chr1:52687548-52711538	3313	0	0.0728759
TCONS_00015765	j	NM_001142647	XLOC_000131	Tmem194b	TSS607	chr1:52687548-52711538	3009	0.08162	0
TCONS_00006873	j	NM_001142647	XLOC_000131	Tmem194b	TSS603	chr1:52687548-52711538	5535	0.224299	0.105115
TCONS_00000247	j	NM_001142647	XLOC_000131	Tmem194b	TSS603	chr1:52687548-52711538	7312	0.000132551	0.33163
TCONS_00005014	j	NM_001142647	XLOC_000131	Tmem194b	TSS604	chr1:52687548-52711538	7506	0.458157	0.288046
TCONS_00015056	j	NM_001142647	XLOC_000131	Tmem194b	TSS603	chr1:52687548-52711538	3095	0.0525981	0
TCONS_00006872	j	NM_001142647	XLOC_000131	Tmem194b	TSS603	chr1:52687548-52711538	5405	0.230117	0.134344
TCONS_00000249	=	NR_024590	XLOC_000131	Tmem194b	TSS603	chr1:52687548-52711538	3348	0	0.472994
TCONS_00017353	j	NM_001142647	XLOC_000131	Tmem194b	TSS603	chr1:52687548-52711538	4469	0	0.0422675
TCONS_00000248	=	NM_001142647	XLOC_000131	Tmem194b	TSS603	chr1:52687548-52711538	3394	0.430644	0.124967
TCONS_00018651	j	NM_133829	XLOC_000895	Mfsd6	TSS3687	chr1:52712993-52791152	4786	32.9107	7.63508
TCONS_00015288	j	NM_133829	XLOC_000895	Mfsd6	TSS3690	chr1:52712993-52791152	2782	1.91137	0.0106208
TCONS_00001617	=	NM_178081	XLOC_000895	Mfsd6	TSS3688	chr1:52712993-52791152	3349	0.818742	0.166875
TCONS_00001616	=	NM_133829	XLOC_000895	Mfsd6	TSS3688	chr1:52712993-52791152	4770	6.14081	1.69467
TCONS_00004333	j	NM_133829	XLOC_000895	Mfsd6	TSS3689	chr1:52712993-52791152	4932	1.50339	0.285952
TCONS_00004332	j	NM_133829	XLOC_000895	Mfsd6	TSS3691	chr1:52712993-52791152	4578	1.84483	0
TCONS_00007485	j	NM_008384	XLOC_000896	Inpp1	TSS3694	chr1:52842321-52874623	1987	1.76535	0.891386
TCONS_00001618	j	NM_008384	XLOC_000896	Inpp1	TSS3693	chr1:52842321-52874623	7731	0.470631	0.25632
TCONS_00001619	=	NM_008384	XLOC_000896	Inpp1	TSS3692	chr1:52842321-52874623	5534	2.9463	1.80285
TCONS_00006316	j	NM_008384	XLOC_000896	Inpp1	TSS3692	chr1:52842321-52874623	4697	0.109432	0.474864
TCONS_00015289	j	NM_008384	XLOC_000896	Inpp1	TSS3695	chr1:52842321-52874623	2021	0.281971	0
TCONS_00016022	j	NM_008384	XLOC_000896	Inpp1	TSS3692	chr1:52842321-52874623	2330	0.1898	0.293867
TCONS_00006315	j	NM_008384	XLOC_000896	Inpp1	TSS3692	chr1:52842321-52874623	2266	0.210842	0.000150978
TCONS_00016023	j	NM_144953	XLOC_000897	1700019D03Rik	TSS3697	chr1:52901739-53010433	3612	2.53444	0.072604
TCONS_00001620	=	NM_144953	XLOC_000897	1700019D03Rik	TSS3697	chr1:52901739-53010433	18242	0.407777	0.4112
TCONS_00000251	=	NM_146108	XLOC_000133	Hibch	TSS627	chr1:52901739-53010433	6705	5.26377	2.11605
TCONS_00005019	j	NM_146108	XLOC_000133	Hibch	TSS628	chr1:52901739-53010433	2109	0	0.303074
TCONS_00017665	j	NM_144953	XLOC_000897	1700019D03Rik	TSS3697	chr1:52901739-53010433	5538	0.0407118	0.0215087
TCONS_00017666	j	NM_153556	XLOC_000899	Pms1	TSS3703	chr1:53245382-53353862	2011	0.359867	0.501137
TCONS_00005361	j	NM_153556	XLOC_000899	Pms1	TSS3706	chr1:53245382-53353862	1911	0.0322458	0
TCONS_00015291	j	NM_153556	XLOC_000899	Pms1	TSS3705	chr1:53245382-53353862	2942	0.184126	0.203315
TCONS_00001622	=	NM_153556	XLOC_000899	Pms1	TSS3704	chr1:53245382-53353862	3031	0.585333	0.125763
TCONS_00017667	j	NM_153556	XLOC_000899	Pms1	TSS3704	chr1:53245382-53353862	2671	0	0.125927
TCONS_00004334	j	NM_153556	XLOC_000899	Pms1	TSS3702	chr1:53245382-53353862	3365	0.00827829	0.165966
TCONS_00000253	=	NM_145517	XLOC_000135	Ormdl1	TSS630	chr1:53353938-53367089	1846	10.0187	4.68106
TCONS_00006064	j	NM_028091	XLOC_000136	Osgepl1	TSS633	chr1:53369790-53387252	3035	0	0.276142
TCONS_00000254	=	NM_028091	XLOC_000136	Osgepl1	TSS634	chr1:53369790-53387252	2283	0.391547	0.0906171
TCONS_00006876	j	NM_028091	XLOC_000136	Osgepl1	TSS632	chr1:53369790-53387252	2126	1.18855	1.20871
TCONS_00003986	j	NM_028091	XLOC_000136	Osgepl1	TSS631	chr1:53369790-53387252	2246	0.12262	0.40258
TCONS_00018394	j	NM_028091	XLOC_000136	Osgepl1	TSS640	chr1:53369790-53387252	2748	0.0443164	0.0704317
TCONS_00000255	j	NM_028091	XLOC_000136	Osgepl1	TSS638	chr1:53369790-53387252	3202	0.177664	9.73635e-05
TCONS_00006877	j	NM_028091	XLOC_000136	Osgepl1	TSS645	chr1:53369790-53387252	814	1.63002	1.42647
TCONS_00006063	j	NM_028091	XLOC_000136	Osgepl1	TSS633	chr1:53369790-53387252	1154	0.792377	0.270748
TCONS_00001624	=	NM_133728	XLOC_000901	Asnsd1	TSS3710	chr1:53401479-53409796	2362	15.8241	8.11005
TCONS_00007491	j	NM_133810	XLOC_000903	Stk17b	TSS3717	chr1:53812355-53842059	2532	0.954494	0.280115
TCONS_00015292	j	NM_133810	XLOC_000903	Stk17b	TSS3719	chr1:53812355-53842059	2320	0	0.345386
TCONS_00016025	j	NM_133810	XLOC_000903	Stk17b	TSS3716	chr1:53812355-53842059	2543	6.4812	2.00872
TCONS_00006317	j	NM_133810	XLOC_000903	Stk17b	TSS3715	chr1:53812355-53842059	2958	0.379631	0.174305
TCONS_00001625	=	NM_133810	XLOC_000903	Stk17b	TSS3715	chr1:53812355-53842059	3278	11.5654	3.78766
TCONS_00001627	j	NM_001001883	XLOC_000904	Hecw2	TSS3722	chr1:53863717-54252018	11121	0.202621	0.0258496
TCONS_00001626	j	NM_001001883	XLOC_000904	Hecw2	TSS3721	chr1:53863717-54252018	8802	0.029931	0.0253197
TCONS_00001629	=	NM_172655	XLOC_000904	Hecw2	TSS3725	chr1:53863717-54252018	1130	0	0.0253941
TCONS_00006318	j	NM_001001883	XLOC_000904	Hecw2	TSS3720	chr1:53863717-54252018	7198	0.099832	0.0293045
TCONS_00007494	j	NM_001001883	XLOC_000904	Hecw2	TSS3726	chr1:53863717-54252018	11248	0.0406166	0
TCONS_00017668	j	NM_001033194	XLOC_000905	Gtf3c3	TSS3727	chr1:54307526-54495850	3633	1.30719	0.963771
TCONS_00005363	j	NM_001033194	XLOC_000905	Gtf3c3	TSS3729	chr1:54307526-54495850	3515	1.91848	1.61813
TCONS_00015294	j	NM_001033194	XLOC_000905	Gtf3c3	TSS3727	chr1:54307526-54495850	5553	1.64467	1.15627
TCONS_00007495	j	NM_001163314	XLOC_000906	Pgap1	TSS3732	chr1:54529713-54614526	8653	0.296895	0
TCONS_00018652	j	NM_001163314	XLOC_000906	Pgap1	TSS3731	chr1:54529713-54614526	8326	0.896412	0.0907433
TCONS_00001632	=	NM_001163314	XLOC_000906	Pgap1	TSS3733	chr1:54529713-54614526	10611	3.26472	0.841744
TCONS_00001634	=	NM_001081433	XLOC_000907	Ankrd44	TSS3736	chr1:54702183-54983231	6140	2.05124	2.17345
TCONS_00015297	j	NM_001081433	XLOC_000907	Ankrd44	TSS3736	chr1:54702183-54983231	7405	1.50001	0.192219
TCONS_00018653	j	NM_001081433	XLOC_000907	Ankrd44	TSS3736	chr1:54702183-54983231	9389	0.713099	0.682105
TCONS_00017669	j	NM_031179	XLOC_000908	Sf3b1	TSS3740	chr1:55042012-55084821	1897	38.7919	29.9985
TCONS_00017671	j	NM_031179	XLOC_000908	Sf3b1	TSS3737	chr1:55042012-55084821	4286	0.611949	0.686393
TCONS_00001636	j	NM_031179	XLOC_000908	Sf3b1	TSS3738	chr1:55042012-55084821	4551	2.34649	2.2469
TCONS_00007496	j	NM_031179	XLOC_000908	Sf3b1	TSS3739	chr1:55042012-55084821	6328	0.0960187	0.372056
TCONS_00004336	j	NM_031179	XLOC_000908	Sf3b1	TSS3741	chr1:55042012-55084821	2910	1.52018	0
TCONS_00006319	j	NM_031179	XLOC_000908	Sf3b1	TSS3737	chr1:55042012-55084821	5846	1.72776	0.756978
TCONS_00001635	=	NM_031179	XLOC_000908	Sf3b1	TSS3737	chr1:55042012-55084821	6192	20.2722	19.6338
TCONS_00016735	j	NM_031179	XLOC_000908	Sf3b1	TSS3737	chr1:55042012-55084821	5323	0.0208541	0.503347
TCONS_00001637	j	NM_031179	XLOC_000908	Sf3b1	TSS3737	chr1:55042012-55084821	6013	15.8813	15.1842
TCONS_00005365	j	NM_031179	XLOC_000908	Sf3b1	TSS3737	chr1:55042012-55084821	4314	5.84603	3.87568
TCONS_00000257	=	NM_001039710	XLOC_000138	Coq10b	TSS650	chr1:55109613-55129546	1733	15.3249	13.401
TCONS_00000258	=	NM_026424	XLOC_000138	Coq10b	TSS650	chr1:55109613-55129546	1583	0.835024	0.503037
TCONS_00004337	j	NM_010477	XLOC_000909	Hspd1	TSS3742	chr1:55134676-55144988	2335	5.84148	5.26594
TCONS_00001638	=	NM_010477	XLOC_000909	Hspd1	TSS3743	chr1:55134676-55144988	2332	106.518	43.4321
TCONS_00000259	=	NM_008303	XLOC_000139	Hspe1	TSS651	chr1:55144991-55148161	768	74.5396	47.6561
TCONS_00000260	=	NM_025283	XLOC_000140	Mobkl3	TSS652	chr1:55188088-55212589	2826	18.5426	14.4159
TCONS_00018655	j	NM_028713	XLOC_000910	Rftn2	TSS3744	chr1:55221372-55283886	1843	0.295694	0.52666
TCONS_00016736	j	NM_028713	XLOC_000910	Rftn2	TSS3744	chr1:55221372-55283886	1934	0.352164	0
TCONS_00004338	j	NM_028713	XLOC_000910	Rftn2	TSS3744	chr1:55221372-55283886	2056	0.224106	1.95179
TCONS_00018654	j	NM_028713	XLOC_000910	Rftn2	TSS3744	chr1:55221372-55283886	2105	0.364687	0.936936
TCONS_00001639	=	NM_028713	XLOC_000910	Rftn2	TSS3745	chr1:55221372-55283886	3676	1.339	6.79262
TCONS_00015298	j	NM_028713	XLOC_000910	Rftn2	TSS3746	chr1:55221372-55283886	2958	0.809472	1.84364
TCONS_00001641	=	NM_029267	XLOC_000911	Boll	TSS3748	chr1:55356912-55420313	1032	0.0566948	0.0311985
TCONS_00003991	j	NM_001114663	XLOC_000142	Plcl1	TSS672	chr1:55462773-55821580	5399	0.173274	0.0397081
TCONS_00000264	=	NM_001114663	XLOC_000142	Plcl1	TSS669	chr1:55462773-55821580	6555	0.340068	0.905124
TCONS_00018396	j	NM_001114663	XLOC_000142	Plcl1	TSS669	chr1:55462773-55821580	3684	0.118727	0
TCONS_00000266	=	NR_024326	XLOC_000146	9130024F11Rik	TSS686	chr1:56850824-57036992	1242	1.63842	0.138009
TCONS_00017673	j	NM_139146	XLOC_000915	Satb2	TSS3759	chr1:56850824-57036992	4966	2.11956	1.18682
TCONS_00004339	j	NM_139146	XLOC_000915	Satb2	TSS3757	chr1:56850824-57036992	5701	3.00023	1.42639
TCONS_00017672	j	NM_139146	XLOC_000915	Satb2	TSS3759	chr1:56850824-57036992	4727	4.45762	1.135
TCONS_00007499	j	NM_139146	XLOC_000915	Satb2	TSS3755	chr1:56850824-57036992	4115	0.321501	0
TCONS_00007498	j	NM_139146	XLOC_000915	Satb2	TSS3754	chr1:56850824-57036992	3517	17.8566	3.60076
TCONS_00004340	j	NM_139146	XLOC_000915	Satb2	TSS3758	chr1:56850824-57036992	5277	7.84428	1.87497
TCONS_00001644	=	NM_139146	XLOC_000915	Satb2	TSS3756	chr1:56850824-57036992	5286	9.84189	1.51905
TCONS_00001646	=	NR_037999	XLOC_000917	4930558J18Rik	TSS3763	chr1:57416065-57434388	2052	0.163147	0
TCONS_00017365	j	NM_028546	XLOC_000147	1700066M21Rik	TSS689	chr1:57434463-57442266	2792	0.580952	1.29756
TCONS_00000268	j	NM_028546	XLOC_000147	1700066M21Rik	TSS688	chr1:57434463-57442266	3884	0.370569	0.188632
TCONS_00000267	=	NM_028546	XLOC_000147	1700066M21Rik	TSS687	chr1:57434463-57442266	3007	1.33917	0.655266
TCONS_00017366	j	NM_028546	XLOC_000147	1700066M21Rik	TSS689	chr1:57434463-57442266	2912	0.333984	0.290258
TCONS_00001649	j	NM_001037742	XLOC_000918	1110034B05Rik	TSS3766	chr1:57444192-57474935	13854	0.212362	0.344251
TCONS_00017674	j	NM_001037742	XLOC_000918	1110034B05Rik	TSS3766	chr1:57444192-57474935	11910	0.0475814	0.113577
TCONS_00001647	=	NM_001037742	XLOC_000918	1110034B05Rik	TSS3765	chr1:57444192-57474935	1413	0.319124	0.956699
TCONS_00000270	=	NM_001081181	XLOC_000148	9430016H08Rik	TSS691	chr1:57444192-57474935	1325	9.06666	6.58854
TCONS_00001648	=	NR_004860	XLOC_000918	1110034B05Rik	TSS3765	chr1:57444192-57474935	1394	2.16708	2.41745
TCONS_00000271	j	NM_144882	XLOC_000149	Spats2l	TSS693	chr1:57831432-58005241	2058	0.517274	3.47286
TCONS_00000273	=	NM_001164566	XLOC_000149	Spats2l	TSS696	chr1:57831432-58005241	3743	3.51295	6.9868
TCONS_00018404	j	NM_144882	XLOC_000149	Spats2l	TSS695	chr1:57831432-58005241	1691	1.30069	0.219294
TCONS_00000272	=	NM_144882	XLOC_000149	Spats2l	TSS694	chr1:57831432-58005241	3932	2.13559	13.2527
TCONS_00004342	j	NM_001159864	XLOC_000919	Kctd18	TSS3768	chr1:58011944-58027366	2438	0.0802283	0.147436
TCONS_00001656	j	NM_001159864	XLOC_000919	Kctd18	TSS3768	chr1:58011944-58027366	2960	0.317415	0.280113
TCONS_00001653	=	NM_001159864	XLOC_000919	Kctd18	TSS3768	chr1:58011944-58027366	2615	0.992448	1.89613
TCONS_00004341	j	NM_001159864	XLOC_000919	Kctd18	TSS3769	chr1:58011944-58027366	2212	0.759892	0.769093
TCONS_00001652	=	NR_027630	XLOC_000919	Kctd18	TSS3767	chr1:58011944-58027366	2647	0.201577	0.583572
TCONS_00017675	j	NM_001159864	XLOC_000919	Kctd18	TSS3772	chr1:58011944-58027366	4896	0.0503909	0.644504
TCONS_00001654	=	NM_001159865	XLOC_000919	Kctd18	TSS3768	chr1:58011944-58027366	2114	0.077123	0
TCONS_00001655	j	NM_001159864	XLOC_000919	Kctd18	TSS3773	chr1:58011944-58027366	2349	0.230307	0.942899
TCONS_00007504	j	NM_001159864	XLOC_000919	Kctd18	TSS3775	chr1:58011944-58027366	2777	0.13069	0.108012
TCONS_00007502	j	NM_001159864	XLOC_000919	Kctd18	TSS3770	chr1:58011944-58027366	2182	0.293637	0.472122
TCONS_00015062	j	NM_199007	XLOC_000150	Sgol2	TSS698	chr1:58042183-58083121	4596	0.125672	0
TCONS_00000275	=	NM_199007	XLOC_000150	Sgol2	TSS698	chr1:58042183-58083121	5314	1.46386	0.578895
TCONS_00017367	j	NM_199007	XLOC_000150	Sgol2	TSS699	chr1:58042183-58083121	4893	0.172461	0.311161
TCONS_00018405	j	NM_199007	XLOC_000150	Sgol2	TSS698	chr1:58042183-58083121	4674	0.0955668	0
TCONS_00000274	=	NM_001177867	XLOC_000150	Sgol2	TSS697	chr1:58042183-58083121	4317	0.758745	0.0575931
TCONS_00015773	j	NM_009676	XLOC_000151	Aox1	TSS714	chr1:58086752-58163307	900	0.178188	1.95394
TCONS_00018408	j	NM_009676	XLOC_000151	Aox1	TSS713	chr1:58086752-58163307	2095	0.357609	2.13239
TCONS_00018406	j	NM_009676	XLOC_000151	Aox1	TSS700	chr1:58086752-58163307	2918	0.324116	2.61358
TCONS_00005022	j	NM_009676	XLOC_000151	Aox1	TSS704	chr1:58086752-58163307	3557	0.029213	0.529104
TCONS_00005023	j	NM_009676	XLOC_000151	Aox1	TSS706	chr1:58086752-58163307	2351	0	0.899265
TCONS_00015063	j	NM_009676	XLOC_000151	Aox1	TSS700	chr1:58086752-58163307	3138	0.163882	2.61251
TCONS_00000277	j	NM_009676	XLOC_000151	Aox1	TSS704	chr1:58086752-58163307	4243	0.116331	1.28325
TCONS_00006884	j	NM_009676	XLOC_000151	Aox1	TSS704	chr1:58086752-58163307	3995	0.0575589	0.399752
TCONS_00015772	j	NM_009676	XLOC_000151	Aox1	TSS702	chr1:58086752-58163307	3355	0.179661	0.499726
TCONS_00006072	j	NM_009676	XLOC_000151	Aox1	TSS703	chr1:58086752-58163307	4876	0.00699339	1.00682
TCONS_00015064	j	NM_009676	XLOC_000151	Aox1	TSS701	chr1:58086752-58163307	3613	0	0.857104
TCONS_00006888	j	NM_023617	XLOC_000152	Aox3	TSS719	chr1:58169923-58257296	2318	0.069499	1.19219
TCONS_00017369	j	NM_023617	XLOC_000152	Aox3	TSS720	chr1:58169923-58257296	1735	0.0748856	0.829324
TCONS_00017370	j	NM_001008419	XLOC_000154	Aox3l1	TSS725	chr1:58335169-58437065	4710	0	0.0826868
TCONS_00000282	j	NM_001008419	XLOC_000154	Aox3l1	TSS728	chr1:58335169-58437065	3736	0.00185267	0.0701803
TCONS_00017372	j	NM_001008419	XLOC_000154	Aox3l1	TSS729	chr1:58335169-58437065	2803	0.0555079	0.123745
TCONS_00017371	j	NM_001008419	XLOC_000154	Aox3l1	TSS726	chr1:58335169-58437065	4709	0	0.0589322
TCONS_00000283	=	NM_025824	XLOC_000155	Bzw1	TSS732	chr1:58437745-58464211	3960	22.2308	17.9456
TCONS_00006073	j	NM_025824	XLOC_000155	Bzw1	TSS734	chr1:58437745-58464211	3574	48.8844	34.0568
TCONS_00001661	=	NR_027854	XLOC_000921	Clk1	TSS3783	chr1:58467101-58502476	3088	25.2477	36.6034
TCONS_00001659	=	NM_001042634	XLOC_000921	Clk1	TSS3783	chr1:58467101-58502476	1830	14.1552	10.7502
TCONS_00001660	=	NR_027853	XLOC_000921	Clk1	TSS3783	chr1:58467101-58502476	1739	3.50584	4.84717
TCONS_00001663	=	NM_027374	XLOC_000921	Ppil3	TSS3787	chr1:58467101-58502476	1292	2.14231	2.39291
TCONS_00007506	j	NM_001042634	XLOC_000921	Clk1	TSS3784	chr1:58467101-58502476	1160	9.92275	11.4678
TCONS_00006322	j	NM_027351	XLOC_000921	Ppil3	TSS3786	chr1:58467101-58502476	6586	0.101645	0.422667
TCONS_00001662	=	NM_027351	XLOC_000921	Ppil3	TSS3787	chr1:58467101-58502476	900	5.37357	5.72682
TCONS_00006321	j	NM_001042634	XLOC_000921	Clk1	TSS3785	chr1:58467101-58502476	4164	1.01332	1.63454
TCONS_00005368	j	NM_001042634	XLOC_000921	Clk1	TSS3783	chr1:58467101-58502476	2131	7.64976	6.82823
TCONS_00005367	j	NM_001042634	XLOC_000921	Clk1	TSS3783	chr1:58467101-58502476	2615	1.85389	2.91913
TCONS_00000285	=	NM_022988	XLOC_000156	Nif3l1	TSS737	chr1:58504476-58519120	2106	6.54536	6.03464
TCONS_00001664	=	NM_008765	XLOC_000922	Orc2	TSS3788	chr1:58519614-58561763	3371	4.18247	4.70039
TCONS_00001665	=	NM_001025378	XLOC_000922	Orc2	TSS3789	chr1:58519614-58561763	1587	0	0.125642
TCONS_00000287	=	NM_025597	XLOC_000158	Ndufb3	TSS744	chr1:58579498-58652641	614	34.8587	22.922
TCONS_00006323	j	NM_172513	XLOC_000923	Fam126b	TSS3793	chr1:58579498-58652641	8952	0.123817	0.134221
TCONS_00001667	=	NM_172513	XLOC_000923	Fam126b	TSS3793	chr1:58579498-58652641	8695	1.95058	1.35652
TCONS_00005369	j	NM_172513	XLOC_000923	Fam126b	TSS3791	chr1:58579498-58652641	10877	0.343372	0.407118
TCONS_00018660	j	NM_175370	XLOC_000924	Als2cr12	TSS3794	chr1:58713826-58752833	2680	0.21616	0.113349
TCONS_00007507	j	NM_175370	XLOC_000924	Als2cr12	TSS3795	chr1:58713826-58752833	1879	0.0954814	0.0398015
TCONS_00017677	j	NM_175370	XLOC_000924	Als2cr12	TSS3794	chr1:58713826-58752833	1450	0	0.0492822
TCONS_00018661	j	NM_175370	XLOC_000924	Als2cr12	TSS3794	chr1:58713826-58752833	2448	0.224536	0
TCONS_00000290	=	NM_009805	XLOC_000160	Cflar	TSS754	chr1:58768324-58815726	2018	2.70015	1.73187
TCONS_00000291	=	NM_207653	XLOC_000160	Cflar	TSS754	chr1:58768324-58815726	6911	4.29331	4.98476
TCONS_00005029	j	NM_207653	XLOC_000160	Cflar	TSS755	chr1:58768324-58815726	6677	0	0.202561
TCONS_00000292	j	NM_207653	XLOC_000160	Cflar	TSS757	chr1:58768324-58815726	5928	0.379079	0.16852
TCONS_00000289	j	NM_207653	XLOC_000160	Cflar	TSS753	chr1:58768324-58815726	6681	0	0.85793
TCONS_00006074	j	NM_207653	XLOC_000160	Cflar	TSS752	chr1:58768324-58815726	6738	0.463742	0.665869
TCONS_00016477	j	NM_207653	XLOC_000160	Cflar	TSS756	chr1:58768324-58815726	5815	6.19768	8.87905
TCONS_00000294	=	NM_009812	XLOC_000161	Casp8	TSS758	chr1:58852215-58904347	2585	5.91095	3.66834
TCONS_00006075	j	NM_009812	XLOC_000161	Casp8	TSS760	chr1:58852215-58904347	2288	14.6634	2.19966
TCONS_00005030	j	NM_009812	XLOC_000161	Casp8	TSS759	chr1:58852215-58904347	1769	2.02418	2.4446
TCONS_00000293	j	NM_009812	XLOC_000161	Casp8	TSS758	chr1:58852215-58904347	1861	7.7921	3.5464
TCONS_00015069	j	NM_009812	XLOC_000161	Casp8	TSS759	chr1:58852215-58904347	1829	3.31315	1.45434
TCONS_00001672	=	NM_172406	XLOC_000926	Trak2	TSS3803	chr1:58957292-59030326	6240	6.4525	8.82863
TCONS_00016739	j	NM_172406	XLOC_000926	Trak2	TSS3802	chr1:58957292-59030326	5146	1.24969	0.00132561
TCONS_00007512	j	NM_172406	XLOC_000926	Trak2	TSS3807	chr1:58957292-59030326	3629	0.594691	0.19918
TCONS_00007511	j	NM_172406	XLOC_000926	Trak2	TSS3806	chr1:58957292-59030326	3805	4.70666	3.59679
TCONS_00004348	j	NM_172406	XLOC_000926	Trak2	TSS3805	chr1:58957292-59030326	3909	0.209286	1.39292
TCONS_00005032	j	NM_172656	XLOC_000162	Stradb	TSS766	chr1:59030414-59052126	2184	0.780617	0.696467
TCONS_00005031	j	NM_172656	XLOC_000162	Stradb	TSS765	chr1:59030414-59052126	1071	0.657385	0.000574272
TCONS_00006076	j	NM_172656	XLOC_000162	Stradb	TSS765	chr1:59030414-59052126	1157	1.31343	2.46324
TCONS_00015775	j	NM_172656	XLOC_000162	Stradb	TSS765	chr1:59030414-59052126	2080	1.76606	0.942384
TCONS_00000298	j	NM_172656	XLOC_000162	Stradb	TSS766	chr1:59030414-59052126	2612	0.214391	0.568597
TCONS_00000297	=	NM_172656	XLOC_000162	Stradb	TSS765	chr1:59030414-59052126	2317	4.83271	1.88229
TCONS_00017678	j	NM_175200	XLOC_000928	Als2cr11	TSS3809	chr1:59107349-59151744	1620	0	0.0958631
TCONS_00015301	j	NM_001033449	XLOC_000929	Als2cr4	TSS3814	chr1:59157436-59177159	1502	0.225928	0.325279
TCONS_00001675	=	NM_001033449	XLOC_000929	Als2cr4	TSS3811	chr1:59157436-59177159	1868	0.31594	1.14014
TCONS_00001676	=	NM_001037812	XLOC_000929	Als2cr4	TSS3812	chr1:59157436-59177159	1823	1.18859	4.64789
TCONS_00017679	j	NM_001159948	XLOC_000930	Als2	TSS3819	chr1:59177778-59294745	6644	0.205092	0.296556
TCONS_00001678	=	NM_001164682	XLOC_000930	Mpp4	TSS3816	chr1:59177778-59294745	2982	0	0.0573453
TCONS_00001681	j	NM_001159948	XLOC_000930	Als2	TSS3818	chr1:59177778-59294745	6255	0.0449534	0.214009
TCONS_00001682	=	NM_146109	XLOC_000930	Als2	TSS3818	chr1:59177778-59294745	2963	0.163603	0.307626
TCONS_00001680	=	NM_028717	XLOC_000930	Als2	TSS3818	chr1:59177778-59294745	6512	1.65216	2.31593
TCONS_00000299	=	NM_001033373	XLOC_000163	Cdk15	TSS768	chr1:59313750-59409259	1477	0.0440942	0.088719
TCONS_00016480	j	NM_001033373	XLOC_000163	Cdk15	TSS769	chr1:59313750-59409259	773	0.0281723	0.0720494
TCONS_00000300	=	NM_008057	XLOC_000164	Fzd7	TSS775	chr1:59538754-59543799	4809	4.6226	13.4732
TCONS_00004004	j	NM_001013771	XLOC_000165	Gm973	TSS776	chr1:59572742-59693382	4118	0.0102303	0.0455358
TCONS_00001683	=	NM_009460	XLOC_000932	Sumo1	TSS3821	chr1:59696277-59727678	1215	49.4177	39.3531
TCONS_00000306	j	NM_018868	XLOC_000167	Nop58	TSS787	chr1:59741807-59768355	1095	1.27681	0.785851
TCONS_00000304	=	NM_018868	XLOC_000167	Nop58	TSS786	chr1:59741807-59768355	1976	19.2687	10.7274
TCONS_00015779	j	NM_018868	XLOC_000167	Nop58	TSS786	chr1:59741807-59768355	2136	2.61305	1.56983
TCONS_00000308	j	NM_007561	XLOC_000170	Bmpr2	TSS790	chr1:59818923-59935856	14200	0.484139	1.01888
TCONS_00000309	=	NM_007561	XLOC_000170	Bmpr2	TSS790	chr1:59818923-59935856	14203	6.33849	15.3862
TCONS_00006905	j	NM_001037725	XLOC_000171	Fam117b	TSS795	chr1:59969849-60042214	4950	5.91169	2.34648
TCONS_00000310	=	NM_001037725	XLOC_000171	Fam117b	TSS794	chr1:59969849-60042214	5532	3.79941	2.49455
TCONS_00004006	j	NM_001037725	XLOC_000171	Fam117b	TSS796	chr1:59969849-60042214	3975	3.88155	1.73181
TCONS_00018663	j	NM_027407	XLOC_000933	Ica1l	TSS3822	chr1:60043945-60100299	4022	0.0418382	0
TCONS_00006906	j	NM_139150	XLOC_000172	Carf	TSS801	chr1:60127207-60210803	3848	0.556397	1.16282
TCONS_00018414	j	NM_139150	XLOC_000172	Carf	TSS799	chr1:60127207-60210803	5539	0.67831	0.226688
TCONS_00000311	=	NM_139150	XLOC_000172	Carf	TSS799	chr1:60127207-60210803	2604	0.100154	0.570182
TCONS_00016032	j	NM_001199060	XLOC_000934	Wdr12	TSS3831	chr1:60127207-60210803	1976	2.44651	2.16236
TCONS_00001689	=	NM_001199060	XLOC_000934	Wdr12	TSS3832	chr1:60127207-60210803	9483	0.171903	0.330326
TCONS_00007515	j	NM_001199060	XLOC_000934	Wdr12	TSS3833	chr1:60127207-60210803	2468	0.448825	0.424441
TCONS_00006080	j	NM_139150	XLOC_000172	Carf	TSS798	chr1:60127207-60210803	5405	0.0340237	0.29685
TCONS_00001687	=	NM_021312	XLOC_000934	Wdr12	TSS3834	chr1:60127207-60210803	2928	0.891169	0.720658
TCONS_00005036	j	NM_139150	XLOC_000172	Carf	TSS800	chr1:60127207-60210803	6793	0.0546485	0.218219
TCONS_00004007	j	NM_173444	XLOC_000173	Nbeal1	TSS807	chr1:60237204-60395271	15683	0.212901	0
TCONS_00000312	=	NM_173444	XLOC_000173	Nbeal1	TSS806	chr1:60237204-60395271	15950	1.31701	2.48697
TCONS_00006907	j	NM_173444	XLOC_000173	Nbeal1	TSS811	chr1:60237204-60395271	12136	0.473923	0
TCONS_00005037	j	NM_173444	XLOC_000173	Nbeal1	TSS812	chr1:60237204-60395271	11401	0.828117	0.780116
TCONS_00000315	j	NM_173444	XLOC_000173	Nbeal1	TSS816	chr1:60237204-60395271	7836	5.55412	5.04657
TCONS_00017377	j	NM_173444	XLOC_000173	Nbeal1	TSS807	chr1:60237204-60395271	15678	0.643645	0.000793463
TCONS_00005038	j	NM_173444	XLOC_000173	Nbeal1	TSS813	chr1:60237204-60395271	10238	0.326339	0
TCONS_00004008	j	NM_173444	XLOC_000173	Nbeal1	TSS815	chr1:60237204-60395271	9411	1.55544	0.58087
TCONS_00018415	j	NM_173444	XLOC_000173	Nbeal1	TSS807	chr1:60237204-60395271	8428	1.47567	0.0326232
TCONS_00015073	j	NM_173444	XLOC_000173	Nbeal1	TSS807	chr1:60237204-60395271	8340	0.313617	0.761574
TCONS_00000316	=	NM_030013	XLOC_000174	Cyp20a1	TSS817	chr1:60399858-60444976	2520	6.44364	9.79922
TCONS_00006083	j	NM_030013	XLOC_000174	Cyp20a1	TSS817	chr1:60399858-60444976	2284	1.67541	2.8481
TCONS_00000319	=	NM_198127	XLOC_000175	Abi2	TSS819	chr1:60466462-60624104	5773	0.517612	5.05713
TCONS_00001690	=	NM_001045513	XLOC_000935	Raph1	TSS3838	chr1:60466462-60624104	9117	9.73047	7.05883
TCONS_00006325	j	NM_001045513	XLOC_000935	Raph1	TSS3838	chr1:60466462-60624104	9192	0.555669	0.521936
TCONS_00000320	j	NM_001198570	XLOC_000175	Abi2	TSS820	chr1:60466462-60624104	17723	0.722038	0.872374
TCONS_00000317	=	NM_001198570	XLOC_000175	Abi2	TSS819	chr1:60466462-60624104	4804	0	0.0323736
TCONS_00007516	j	NM_001045513	XLOC_000935	Raph1	TSS3837	chr1:60466462-60624104	7140	0.176202	0.184024
TCONS_00016741	j	NM_001045513	XLOC_000935	Raph1	TSS3838	chr1:60466462-60624104	9413	0	0.56363
TCONS_00016033	j	NM_001045513	XLOC_000935	Raph1	TSS3839	chr1:60466462-60624104	9490	0.12055	0.206833
TCONS_00017379	j	NM_007642	XLOC_000177	Cd28	TSS828	chr1:60803231-60830203	4337	0	0.325665
TCONS_00000322	=	NM_007642	XLOC_000177	Cd28	TSS827	chr1:60803231-60830203	4317	1.65395	0.236437
TCONS_00000324	=	NM_009843	XLOC_000178	Ctla4	TSS830	chr1:60965868-60972674	1931	1.53486	0.798193
TCONS_00018418	j	NM_009843	XLOC_000178	Ctla4	TSS832	chr1:60965868-60972674	3535	0.901796	0.161118
TCONS_00017381	j	NM_009843	XLOC_000178	Ctla4	TSS833	chr1:60965868-60972674	1610	0	0.20776
TCONS_00006909	j	NM_017480	XLOC_000179	Icos	TSS837	chr1:61031889-61058194	4173	0.0394189	0.0246974
TCONS_00018419	j	NM_017480	XLOC_000179	Icos	TSS836	chr1:61031889-61058194	3241	0.151121	0.101688
TCONS_00015074	j	NM_017480	XLOC_000179	Icos	TSS839	chr1:61031889-61058194	3057	0.294718	1.63202
TCONS_00017382	j	NM_017480	XLOC_000179	Icos	TSS838	chr1:61031889-61058194	2959	0.0784267	0.225319
TCONS_00004009	j	NM_017480	XLOC_000179	Icos	TSS834	chr1:61031889-61058194	3462	0.303133	0.0597586
TCONS_00000326	=	NR_040483	XLOC_000180	9530026F06Rik	TSS840	chr1:61435275-61452748	892	0	0.163149
TCONS_00006087	j	NM_001081050	XLOC_000181	Pard3b	TSS843	chr1:61685397-62688858	7972	0.192051	0.114846
TCONS_00000327	=	NM_001081050	XLOC_000181	Pard3b	TSS842	chr1:61685397-62688858	8392	3.41547	3.70517
TCONS_00006088	j	NM_001081050	XLOC_000181	Pard3b	TSS844	chr1:61685397-62688858	5000	2.29133	2.37704
TCONS_00000334	j	NM_001077403	XLOC_000182	Nrp2	TSS848	chr1:62749036-62865266	3773	8.27796	24.2392
TCONS_00000332	=	NM_001077405	XLOC_000182	Nrp2	TSS847	chr1:62749036-62865266	6673	4.02766	12.8879
TCONS_00001691	=	NR_040601	XLOC_000938	4930487H11Rik	TSS3844	chr1:62749036-62865266	895	0	0.0883124
TCONS_00000333	=	NM_010939	XLOC_000182	Nrp2	TSS847	chr1:62749036-62865266	6688	0.566949	1.90067
TCONS_00000328	=	NM_001077406	XLOC_000182	Nrp2	TSS847	chr1:62749036-62865266	4711	0.460384	1.92102
TCONS_00000329	=	NM_001077407	XLOC_000182	Nrp2	TSS846	chr1:62749036-62865266	7759	0.398777	1.0363
TCONS_00000330	=	NM_001077403	XLOC_000182	Nrp2	TSS847	chr1:62749036-62865266	6739	0.800878	3.31752
TCONS_00000331	=	NM_001077404	XLOC_000182	Nrp2	TSS847	chr1:62749036-62865266	6724	8.05191	24.0936
TCONS_00018665	j	NM_001114609	XLOC_000941	Ino80d	TSS3850	chr1:63094292-63160841	13412	0.389454	0
TCONS_00001693	=	NM_001081436	XLOC_000941	Ino80d	TSS3852	chr1:63094292-63160841	13438	0.752725	0.0890362
TCONS_00004352	j	NM_001114609	XLOC_000941	Ino80d	TSS3848	chr1:63094292-63160841	13675	3.43968	4.97569
TCONS_00001694	=	NM_001114609	XLOC_000941	Ino80d	TSS3852	chr1:63094292-63160841	13529	0.00134989	0.316228
TCONS_00004351	j	NM_001114609	XLOC_000941	Ino80d	TSS3851	chr1:63094292-63160841	13547	0.981121	0.869036
TCONS_00001695	=	NM_001160038	XLOC_000943	Ndufs1	TSS3855	chr1:63161015-63227060	2927	4.94037	2.29943
TCONS_00000337	=	NR_028558	XLOC_000184	Snora41	TSS882	chr1:63161015-63227060	113	0	1.21423
TCONS_00001696	=	NM_001160039	XLOC_000943	Ndufs1	TSS3855	chr1:63161015-63227060	2769	7.05886	4.3331
TCONS_00000335	j	NM_018796	XLOC_000183	Eef1b2	TSS864	chr1:63161015-63227060	713	90.3671	82.9648
TCONS_00000336	=	NM_018796	XLOC_000183	Eef1b2	TSS880	chr1:63161015-63227060	1933	176.55	118.028
TCONS_00001698	=	NM_145518	XLOC_000943	Ndufs1	TSS3855	chr1:63161015-63227060	2665	28.3476	9.71567
TCONS_00001697	=	NM_001160040	XLOC_000943	Ndufs1	TSS3855	chr1:63161015-63227060	2823	8.94158	5.34708
TCONS_00005044	j	NM_018796	XLOC_000183	Eef1b2	TSS881	chr1:63161015-63227060	611	25.3287	15.1674
TCONS_00001699	=	NM_146250	XLOC_000944	Gpr1	TSS3856	chr1:63229194-63261151	1603	5.60007e-06	0.0434012
TCONS_00016035	j	NM_146250	XLOC_000944	Gpr1	TSS3856	chr1:63229194-63261151	1605	0.0538014	0
TCONS_00006096	j	NM_028673	XLOC_000185	Zdbf2	TSS884	chr1:63319632-63361153	10564	0.00982972	0.0743222
TCONS_00017383	j	NM_028673	XLOC_000185	Zdbf2	TSS884	chr1:63319632-63361153	12654	0	0.0569554
TCONS_00015078	j	NM_028673	XLOC_000185	Zdbf2	TSS885	chr1:63319632-63361153	12497	0	0.0424655
TCONS_00000341	=	NM_001177600	XLOC_000186	Adam23	TSS890	chr1:63492320-63643089	2878	0.0955991	1.48732
TCONS_00015793	j	NM_011780	XLOC_000186	Adam23	TSS889	chr1:63492320-63643089	2888	0.285696	1.07144
TCONS_00000342	=	NM_011780	XLOC_000186	Adam23	TSS890	chr1:63492320-63643089	6656	3.29974	16.1751
TCONS_00000344	j	NM_172422	XLOC_000187	Fastkd2	TSS892	chr1:63777057-63799959	4395	1.08134	1.05548
TCONS_00006097	j	NM_172422	XLOC_000187	Fastkd2	TSS893	chr1:63777057-63799959	2505	1.30047	0.577142
TCONS_00017385	j	NM_172422	XLOC_000187	Fastkd2	TSS893	chr1:63777057-63799959	3940	0.0645492	0.0660026
TCONS_00000345	=	NM_172422	XLOC_000187	Fastkd2	TSS893	chr1:63777057-63799959	3205	2.45764	1.09381
TCONS_00005047	j	NM_172422	XLOC_000187	Fastkd2	TSS893	chr1:63777057-63799959	3738	0.189011	0
TCONS_00017386	j	NM_172422	XLOC_000187	Fastkd2	TSS895	chr1:63777057-63799959	1506	0.911428	1.06625
TCONS_00016497	j	NM_172422	XLOC_000187	Fastkd2	TSS893	chr1:63777057-63799959	2171	1.7999	0.722813
TCONS_00017384	j	NM_172422	XLOC_000187	Fastkd2	TSS893	chr1:63777057-63799959	2188	0	0.0795884
TCONS_00000346	=	NR_027824	XLOC_000188	Gm13749	TSS897	chr1:64011300-64015666	1432	0.0832426	0
TCONS_00004353	j	NM_033563	XLOC_000947	Klf7	TSS3863	chr1:64075972-64168839	6800	0.190264	0.0346663
TCONS_00001702	=	NM_033563	XLOC_000947	Klf7	TSS3862	chr1:64075972-64168839	7725	3.06358	4.74949
TCONS_00001703	j	NM_033563	XLOC_000947	Klf7	TSS3862	chr1:64075972-64168839	7390	0.0573079	0.159753
TCONS_00004354	j	NM_033563	XLOC_000947	Klf7	TSS3863	chr1:64075972-64168839	7389	0	0.0917207
TCONS_00015304	j	NM_033563	XLOC_000947	Klf7	TSS3863	chr1:64075972-64168839	7126	0	0.0651109
TCONS_00001706	j	NM_025964	XLOC_000948	Mettl21a	TSS3867	chr1:64579377-64667518	5653	0.108418	0.304197
TCONS_00000350	=	NM_133828	XLOC_000191	Creb1	TSS901	chr1:64579377-64667518	8379	5.26328	6.33016
TCONS_00001704	=	NM_025964	XLOC_000948	Mettl21a	TSS3866	chr1:64579377-64667518	2666	0.663763	1.19453
TCONS_00007524	j	NM_025964	XLOC_000948	Mettl21a	TSS3865	chr1:64579377-64667518	6456	1.13539	1.38048
TCONS_00000349	=	NM_009952	XLOC_000191	Creb1	TSS901	chr1:64579377-64667518	8421	1.35333	1.24752
TCONS_00000348	=	NM_001037726	XLOC_000191	Creb1	TSS901	chr1:64579377-64667518	8257	0.54138	0.525801
TCONS_00006328	j	NM_025964	XLOC_000948	Mettl21a	TSS3866	chr1:64579377-64667518	2105	3.04922	6.41203
TCONS_00001705	j	NM_025964	XLOC_000948	Mettl21a	TSS3866	chr1:64579377-64667518	2324	0.204834	0.328063
TCONS_00001707	=	NR_038009	XLOC_000949	2810408I11Rik	TSS3869	chr1:64726442-64737233	713	1.22243	0.69677
TCONS_00000352	j	NM_001097644	XLOC_000193	Ccnyl1	TSS909	chr1:64737403-64772537	3638	0.756693	1.32308
TCONS_00004017	j	NM_001097644	XLOC_000193	Ccnyl1	TSS905	chr1:64737403-64772537	3135	0.555295	0.448587
TCONS_00004016	j	NM_001097644	XLOC_000193	Ccnyl1	TSS904	chr1:64737403-64772537	3339	0	0.212479
TCONS_00000351	=	NM_001097644	XLOC_000193	Ccnyl1	TSS906	chr1:64737403-64772537	2925	3.89487	3.29602
TCONS_00004018	j	NM_001097644	XLOC_000193	Ccnyl1	TSS908	chr1:64737403-64772537	2392	1.42304	1.01939
TCONS_00005049	j	NM_001097644	XLOC_000193	Ccnyl1	TSS907	chr1:64737403-64772537	2689	0.764511	0.395895
TCONS_00001709	=	NM_022721	XLOC_000950	Fzd5	TSS3870	chr1:64777131-64784329	6914	7.37512	2.71008
TCONS_00001708	=	NM_001042659	XLOC_000950	Fzd5	TSS3870	chr1:64777131-64784329	6807	3.021	1.18267
TCONS_00015305	j	NM_022721	XLOC_000950	Fzd5	TSS3870	chr1:64777131-64784329	6809	0	0.0885955
TCONS_00007526	j	NM_001039493	XLOC_000952	Plekhm3	TSS3877	chr1:64835531-65003398	6207	0.16325	0.549162
TCONS_00001713	=	NM_001039493	XLOC_000952	Plekhm3	TSS3874	chr1:64835531-65003398	8562	0.26641	0.695433
TCONS_00001714	j	NM_001039493	XLOC_000952	Plekhm3	TSS3874	chr1:64835531-65003398	8805	0.211484	1.21415
TCONS_00018666	j	NM_001039493	XLOC_000952	Plekhm3	TSS3875	chr1:64835531-65003398	7627	0.194751	0
TCONS_00004355	j	NM_175293	XLOC_000959	D630023F18Rik	TSS3885	chr1:65153886-65169767	2079	0.0508921	0
TCONS_00001723	=	NM_010497	XLOC_000960	Idh1	TSS3886	chr1:65205189-65233053	2263	62.8365	29.8196
TCONS_00001724	=	NM_001111320	XLOC_000960	Idh1	TSS3887	chr1:65205189-65233053	2285	0.0817892	0.765364
TCONS_00005052	j	NM_011086	XLOC_000196	Pikfyve	TSS921	chr1:65233217-65325270	6164	0.299142	0.12916
TCONS_00017390	j	NM_011086	XLOC_000196	Pikfyve	TSS917	chr1:65233217-65325270	9806	1.53296	1.98371
TCONS_00018424	j	NM_011086	XLOC_000196	Pikfyve	TSS920	chr1:65233217-65325270	4114	1.23076	1.72046
TCONS_00000357	j	NM_011086	XLOC_000196	Pikfyve	TSS922	chr1:65233217-65325270	6295	0.832472	1.11688
TCONS_00004019	j	NM_011086	XLOC_000196	Pikfyve	TSS917	chr1:65233217-65325270	11299	0.194054	0.165201
TCONS_00018423	j	NM_011086	XLOC_000196	Pikfyve	TSS917	chr1:65233217-65325270	9251	0.483494	0.784197
TCONS_00018422	j	NM_011086	XLOC_000196	Pikfyve	TSS917	chr1:65233217-65325270	9338	0.185738	0.0915554
TCONS_00017393	j	NM_001039934	XLOC_000199	Mtap2	TSS938	chr1:66221704-66489483	4883	0.134868	0.340825
TCONS_00006100	j	NM_001039934	XLOC_000199	Mtap2	TSS926	chr1:66221704-66489483	5393	0.140907	1.35958e-05
TCONS_00000360	j	NM_001039934	XLOC_000199	Mtap2	TSS925	chr1:66221704-66489483	9708	0.0417141	0
TCONS_00006916	j	NM_001039934	XLOC_000199	Mtap2	TSS932	chr1:66221704-66489483	8962	0	0.111822
TCONS_00017391	j	NM_001039934	XLOC_000199	Mtap2	TSS926	chr1:66221704-66489483	5458	0.26423	0.451096
TCONS_00006918	j	NM_001039934	XLOC_000199	Mtap2	TSS940	chr1:66221704-66489483	4508	0.385541	0.359294
TCONS_00018425	j	NM_001039934	XLOC_000199	Mtap2	TSS927	chr1:66221704-66489483	5313	0.128659	0
TCONS_00006103	j	NM_175510	XLOC_000200	Unc80	TSS948	chr1:66514360-66745722	4348	0.02745	0.00747326
TCONS_00006330	j	NM_001122738	XLOC_000961	1110028C15Rik	TSS3889	chr1:66747444-66910000	4943	0	0.306411
TCONS_00001728	=	NM_007381	XLOC_000961	Acadl	TSS3892	chr1:66747444-66910000	1892	63.1759	28.8043
TCONS_00001726	=	NM_001122738	XLOC_000961	1110028C15Rik	TSS3888	chr1:66747444-66910000	4655	0.481993	1.1887
TCONS_00000371	=	NM_025683	XLOC_000201	Rpe	TSS949	chr1:66747444-66910000	3756	11.7091	6.68098
TCONS_00005371	j	NM_001122738	XLOC_000961	1110028C15Rik	TSS3888	chr1:66747444-66910000	6251	0.0767422	0
TCONS_00001725	j	NM_001122738	XLOC_000961	1110028C15Rik	TSS3890	chr1:66747444-66910000	7445	1.72466	1.96076
TCONS_00004356	j	NM_007381	XLOC_000961	Acadl	TSS3893	chr1:66747444-66910000	1549	1.60758	0.932416
TCONS_00016036	j	NM_021285	XLOC_000962	Myl1	TSS3897	chr1:66970869-66992193	753	0.0164136	0.0739425
TCONS_00005372	j	NM_021295	XLOC_000963	Lancl1	TSS3901	chr1:67042494-67085452	1365	0.772253	0.877836
TCONS_00006333	j	NM_021295	XLOC_000963	Lancl1	TSS3901	chr1:67042494-67085452	4284	0.916678	1.68258
TCONS_00018667	j	NM_021295	XLOC_000963	Lancl1	TSS3901	chr1:67042494-67085452	3750	0.749474	0.700925
TCONS_00018668	j	NM_021295	XLOC_000963	Lancl1	TSS3901	chr1:67042494-67085452	1166	0.155843	0
TCONS_00016037	j	NM_021295	XLOC_000963	Lancl1	TSS3902	chr1:67042494-67085452	882	0.604052	0.793174
TCONS_00016751	j	NM_021295	XLOC_000963	Lancl1	TSS3901	chr1:67042494-67085452	1346	3.91931	4.90882
TCONS_00006334	j	NM_021295	XLOC_000963	Lancl1	TSS3901	chr1:67042494-67085452	1319	0	0.365294
TCONS_00001738	j	NM_021295	XLOC_000963	Lancl1	TSS3901	chr1:67042494-67085452	1256	5.76902	5.61164
TCONS_00016750	j	NM_021295	XLOC_000963	Lancl1	TSS3901	chr1:67042494-67085452	1549	0	3.1616
TCONS_00006332	j	NM_021295	XLOC_000963	Lancl1	TSS3901	chr1:67042494-67085452	4468	0.620825	1.12732
TCONS_00004023	j	NM_001080809	XLOC_000202	Cps1	TSS955	chr1:67158446-67277835	3166	1.58251	0.81096
TCONS_00004022	j	NM_001080809	XLOC_000202	Cps1	TSS952	chr1:67158446-67277835	4844	0.933532	0.391495
TCONS_00006921	j	NM_001080809	XLOC_000202	Cps1	TSS950	chr1:67158446-67277835	5765	0.280085	0.0537833
TCONS_00006923	j	NM_001080809	XLOC_000202	Cps1	TSS956	chr1:67158446-67277835	1499	0.922828	0.644616
TCONS_00017394	j	NM_001080809	XLOC_000202	Cps1	TSS954	chr1:67158446-67277835	3232	0	0.34628
TCONS_00006922	j	NM_001080809	XLOC_000202	Cps1	TSS953	chr1:67158446-67277835	3695	0.000108097	0.16098
TCONS_00001740	j	NM_011770	XLOC_000965	Ikzf2	TSS3909	chr1:69577761-69733908	8500	0.555751	0.129879
TCONS_00018670	j	NM_011770	XLOC_000965	Ikzf2	TSS3907	chr1:69577761-69733908	9315	0.108571	0
TCONS_00018669	j	NM_011770	XLOC_000965	Ikzf2	TSS3906	chr1:69577761-69733908	9111	0.190828	0
TCONS_00004359	j	NM_011770	XLOC_000965	Ikzf2	TSS3907	chr1:69577761-69733908	9343	0.147195	0.164286
TCONS_00001742	=	NM_011770	XLOC_000965	Ikzf2	TSS3907	chr1:69577761-69733908	9421	0.141905	0
TCONS_00018671	j	NM_011770	XLOC_000965	Ikzf2	TSS3908	chr1:69577761-69733908	9465	0.300594	0.0748681
TCONS_00007533	j	NM_011770	XLOC_000965	Ikzf2	TSS3908	chr1:69577761-69733908	9342	0.0614557	0.237495
TCONS_00001743	j	NM_007525	XLOC_000966	Bard1	TSS3911	chr1:71074108-71149546	3555	0.116869	0
TCONS_00007534	j	NM_007525	XLOC_000966	Bard1	TSS3912	chr1:71074108-71149546	5464	0.149506	0.00505148
TCONS_00001745	=	NM_007525	XLOC_000966	Bard1	TSS3916	chr1:71074108-71149546	5448	0.93911	0.331665
TCONS_00001744	j	NM_007525	XLOC_000966	Bard1	TSS3913	chr1:71074108-71149546	6076	0.166711	0.103214
TCONS_00001746	=	NM_175210	XLOC_000967	Abca12	TSS3918	chr1:71288848-71461597	9138	1.31633	0.194918
TCONS_00018672	j	NM_175210	XLOC_000967	Abca12	TSS3917	chr1:71288848-71461597	3480	0.708892	0.0306979
TCONS_00017682	j	NM_175210	XLOC_000967	Abca12	TSS3919	chr1:71288848-71461597	1947	0.854588	0.289411
TCONS_00007536	j	NM_175210	XLOC_000967	Abca12	TSS3921	chr1:71288848-71461597	2231	0.235148	0.0467608
TCONS_00007538	j	NM_175210	XLOC_000967	Abca12	TSS3923	chr1:71288848-71461597	970	0.262204	0
TCONS_00005373	j	NM_175210	XLOC_000967	Abca12	TSS3920	chr1:71288848-71461597	4685	0.185682	0.0242486
TCONS_00000377	j	NM_026195	XLOC_000205	Atic	TSS963	chr1:71603729-71625977	1304	3.00955	1.38766
TCONS_00000376	=	NM_026195	XLOC_000205	Atic	TSS962	chr1:71603729-71625977	2611	28.5379	19.969
TCONS_00018674	j	NM_010233	XLOC_000968	Fn1	TSS3924	chr1:71631990-71709417	8081	0.0292926	0.81724
TCONS_00005375	j	NM_010233	XLOC_000968	Fn1	TSS3924	chr1:71631990-71709417	7788	0	0.213922
TCONS_00004361	j	NM_010233	XLOC_000968	Fn1	TSS3924	chr1:71631990-71709417	8411	1.07308	102.897
TCONS_00005374	j	NM_010233	XLOC_000968	Fn1	TSS3926	chr1:71631990-71709417	6479	23.925	236.531
TCONS_00006336	j	NM_010233	XLOC_000968	Fn1	TSS3924	chr1:71631990-71709417	8020	33.1656	311.707
TCONS_00005376	j	NM_010233	XLOC_000968	Fn1	TSS3924	chr1:71631990-71709417	8414	0	34.6137
TCONS_00018673	j	NM_010233	XLOC_000968	Fn1	TSS3924	chr1:71631990-71709417	8174	7.45956	79.1912
TCONS_00000378	=	NR_040308	XLOC_000206	Apol7d	TSS964	chr1:71631990-71709417	1193	0	0.171791
TCONS_00001748	=	NM_010233	XLOC_000968	Fn1	TSS3927	chr1:71631990-71709417	8312	6.58265	77.9841
TCONS_00001747	j	NM_010233	XLOC_000968	Fn1	TSS3925	chr1:71631990-71709417	4954	14.2496	183.19
TCONS_00007539	j	NM_010233	XLOC_000968	Fn1	TSS3924	chr1:71631990-71709417	7720	0.604465	6.66149
TCONS_00016753	j	NM_010233	XLOC_000968	Fn1	TSS3924	chr1:71631990-71709417	8029	0	0.498552
TCONS_00001750	=	NM_001005423	XLOC_000970	Mreg	TSS3930	chr1:72205806-72258881	2493	0.208437	0.0522527
TCONS_00001751	=	NM_023523	XLOC_000971	Pecr	TSS3931	chr1:72272771-72330897	1185	5.13154	3.99781
TCONS_00001752	j	NM_023523	XLOC_000971	Pecr	TSS3931	chr1:72272771-72330897	3609	0.0488613	0
TCONS_00007540	j	NM_023523	XLOC_000971	Pecr	TSS3932	chr1:72272771-72330897	7979	0.134854	0.372142
TCONS_00006927	j	NM_175564	XLOC_000210	Tmem169	TSS991	chr1:72330946-72349634	2886	0	0.377967
TCONS_00000387	=	NM_175564	XLOC_000210	Tmem169	TSS991	chr1:72330946-72349634	2815	0	0.38035
TCONS_00018427	j	NM_175564	XLOC_000210	Tmem169	TSS992	chr1:72330946-72349634	2863	0.0421695	0
TCONS_00017397	j	NM_175564	XLOC_000210	Tmem169	TSS991	chr1:72330946-72349634	3009	0	0.16825
TCONS_00004027	j	NM_175564	XLOC_000210	Tmem169	TSS991	chr1:72330946-72349634	2998	0.028134	0
TCONS_00000388	=	NM_009533	XLOC_000211	Xrcc5	TSS994	chr1:72353994-72441527	2556	4.63895	1.84183
TCONS_00018428	j	NM_009533	XLOC_000211	Xrcc5	TSS994	chr1:72353994-72441527	2347	0.159782	0
TCONS_00015091	j	NM_009533	XLOC_000211	Xrcc5	TSS995	chr1:72353994-72441527	2455	3.23228	2.31755
TCONS_00000390	j	NM_018817	XLOC_000212	Smarcal1	TSS999	chr1:72473685-72683364	2694	0.147272	0
TCONS_00006107	j	NM_018817	XLOC_000212	Smarcal1	TSS999	chr1:72473685-72683364	2448	1.10292	1.19535
TCONS_00001753	=	NM_001045533	XLOC_000972	March4	TSS3937	chr1:72473685-72683364	4187	0.087593	0.00734622
TCONS_00000391	=	NM_018817	XLOC_000212	Smarcal1	TSS999	chr1:72473685-72683364	6715	0.0759114	0.272898
TCONS_00006106	j	NM_018817	XLOC_000212	Smarcal1	TSS996	chr1:72473685-72683364	2799	0.884782	1.13548
TCONS_00017398	j	NM_018817	XLOC_000212	Smarcal1	TSS999	chr1:72473685-72683364	2761	0	0.183538
TCONS_00000389	j	NM_018817	XLOC_000212	Smarcal1	TSS999	chr1:72473685-72683364	2843	0	0.575538
TCONS_00015092	j	NM_018817	XLOC_000212	Smarcal1	TSS1000	chr1:72473685-72683364	5459	1.40855	1.30408
TCONS_00005064	j	NM_018817	XLOC_000212	Smarcal1	TSS999	chr1:72473685-72683364	2827	1.39076	0.940897
TCONS_00000393	=	NM_009084	XLOC_000213	Rpl37a	TSS1001	chr1:72757827-72762059	588	282.447	270.326
TCONS_00006108	j	NM_009084	XLOC_000213	Rpl37a	TSS1001	chr1:72757827-72762059	325	0.298096	0
TCONS_00018429	j	NM_009084	XLOC_000213	Rpl37a	TSS1001	chr1:72757827-72762059	304	242.705	287.945
TCONS_00006109	j	NM_008342	XLOC_000214	Igfbp2	TSS1005	chr1:72870324-72899046	519	0.0473248	0
TCONS_00015093	j	NM_008342	XLOC_000214	Igfbp2	TSS1008	chr1:72870324-72899046	819	0	0.0507586
TCONS_00000395	=	NM_008342	XLOC_000214	Igfbp2	TSS1007	chr1:72870324-72899046	1304	0.0931526	0.0360332
TCONS_00016507	j	NM_008342	XLOC_000214	Igfbp2	TSS1006	chr1:72870324-72899046	647	0.0449043	0
TCONS_00001755	=	NM_010518	XLOC_000974	Igfbp5	TSS3940	chr1:72904638-72921439	5854	14.1356	24.2805
TCONS_00001756	j	NM_010518	XLOC_000974	Igfbp5	TSS3941	chr1:72904638-72921439	4780	4.78046	7.38222
TCONS_00001761	=	NM_027884	XLOC_000980	Tns1	TSS3955	chr1:73956750-74171021	9966	0.107687	0.512551
TCONS_00017684	j	NM_027884	XLOC_000980	Tns1	TSS3954	chr1:73956750-74171021	9911	2.49711	19.3396
TCONS_00001759	j	NM_027884	XLOC_000980	Tns1	TSS3948	chr1:73956750-74171021	6582	1.36495	7.92969
TCONS_00001760	j	NM_027884	XLOC_000980	Tns1	TSS3949	chr1:73956750-74171021	9835	1.67054	5.66349
TCONS_00006339	j	NM_027884	XLOC_000980	Tns1	TSS3949	chr1:73956750-74171021	9756	0.3515	0.519973
TCONS_00007544	j	NM_027884	XLOC_000980	Tns1	TSS3948	chr1:73956750-74171021	8350	0	0.257045
TCONS_00005377	j	NM_027884	XLOC_000980	Tns1	TSS3951	chr1:73956750-74171021	4905	1.15359	11.905
TCONS_00006338	j	NM_027884	XLOC_000980	Tns1	TSS3959	chr1:73956750-74171021	4826	1.11243	0.32989
TCONS_00005378	j	NM_027884	XLOC_000980	Tns1	TSS3953	chr1:73956750-74171021	5295	1.38349	7.07721
TCONS_00005380	j	NM_027884	XLOC_000980	Tns1	TSS3948	chr1:73956750-74171021	8455	0.268295	0.249556
TCONS_00000401	=	NM_001170641	XLOC_000218	Rufy4	TSS1014	chr1:74171302-74195444	3787	0.0221612	0.0553159
TCONS_00017399	j	NM_001170641	XLOC_000218	Rufy4	TSS1014	chr1:74171302-74195444	2824	0.0175795	0.259801
TCONS_00004030	j	NM_001170641	XLOC_000218	Rufy4	TSS1017	chr1:74171302-74195444	2521	9.32968e-07	0.039979
TCONS_00006931	j	NM_001170641	XLOC_000218	Rufy4	TSS1017	chr1:74171302-74195444	2124	0	0.0864364
TCONS_00017400	j	NM_001170641	XLOC_000218	Rufy4	TSS1014	chr1:74171302-74195444	3604	0	0.196514
TCONS_00000402	=	NM_009909	XLOC_000219	Cxcr2	TSS1019	chr1:74200567-74207820	3043	0.0664893	0.052
TCONS_00004031	j	NM_029711	XLOC_000220	Arpc2	TSS1020	chr1:74283114-74314787	1366	75.3271	56.2067
TCONS_00000403	=	NM_029711	XLOC_000220	Arpc2	TSS1020	chr1:74283114-74314787	1597	87.6132	68.6719
TCONS_00001765	=	NM_027154	XLOC_000983	Tmbim1	TSS3965	chr1:74321511-74400266	2309	55.3168	47.3023
TCONS_00006933	j	NM_001039509	XLOC_000221	Pnkd	TSS1022	chr1:74321511-74400266	6493	0.656518	1.22506
TCONS_00000406	=	NM_025580	XLOC_000221	Pnkd	TSS1026	chr1:74321511-74400266	635	19.1554	18.5768
TCONS_00006341	j	NM_027154	XLOC_000983	Tmbim1	TSS3967	chr1:74321511-74400266	2055	1.15559	0
TCONS_00001764	=	NM_146110	XLOC_000982	Aamp	TSS3963	chr1:74321511-74400266	1817	39.3125	45.9866
TCONS_00001763	=	NM_001190444	XLOC_000982	Aamp	TSS3963	chr1:74321511-74400266	1820	3.39068	2.62989
TCONS_00000408	=	NM_019999	XLOC_000221	Pnkd	TSS1027	chr1:74321511-74400266	2865	0.818512	1.74399
TCONS_00016040	j	NM_027154	XLOC_000983	Tmbim1	TSS3966	chr1:74321511-74400266	2090	27.1049	15.7674
TCONS_00015309	j	NM_027154	XLOC_000983	Tmbim1	TSS3968	chr1:74321511-74400266	2061	0	0.841816
TCONS_00006340	j	NM_001190444	XLOC_000982	Aamp	TSS3964	chr1:74321511-74400266	1520	0	1.55919
TCONS_00017402	j	NM_001033345	XLOC_000222	Gm216	TSS1029	chr1:74408681-74416055	2333	0	0.522865
TCONS_00005066	j	NM_001033345	XLOC_000222	Gm216	TSS1030	chr1:74408681-74416055	1777	0.00013045	0.0566338
TCONS_00015095	j	NM_001033345	XLOC_000222	Gm216	TSS1028	chr1:74408681-74416055	2092	0	0.116855
TCONS_00015096	j	NM_001033345	XLOC_000222	Gm216	TSS1034	chr1:74408681-74416055	1856	0.0426514	0.0183799
TCONS_00015808	j	NM_001033345	XLOC_000222	Gm216	TSS1028	chr1:74408681-74416055	1894	0	0.0499712
TCONS_00005067	j	NM_001033345	XLOC_000222	Gm216	TSS1033	chr1:74408681-74416055	1599	0.0558107	0
TCONS_00017403	j	NM_001033345	XLOC_000222	Gm216	TSS1038	chr1:74408681-74416055	1686	0.0165199	0.39378
TCONS_00005068	j	NM_001033345	XLOC_000222	Gm216	TSS1036	chr1:74408681-74416055	2614	0.071072	0.262869
TCONS_00006935	j	NM_001033345	XLOC_000222	Gm216	TSS1031	chr1:74408681-74416055	1706	0	0.0965378
TCONS_00018433	j	NM_001033345	XLOC_000222	Gm216	TSS1028	chr1:74408681-74416055	2019	0.103609	0
TCONS_00004034	j	NM_001033345	XLOC_000222	Gm216	TSS1032	chr1:74408681-74416055	1602	0	0.0788996
TCONS_00006934	j	NM_001033345	XLOC_000222	Gm216	TSS1028	chr1:74408681-74416055	746	0.0295047	0.499168
TCONS_00018432	j	NM_001033345	XLOC_000222	Gm216	TSS1028	chr1:74408681-74416055	2378	0.0853339	0.110094
TCONS_00017401	j	NM_001033345	XLOC_000222	Gm216	TSS1028	chr1:74408681-74416055	2265	0	0.291347
TCONS_00000414	j	NM_013612	XLOC_000223	Slc11a1	TSS1051	chr1:74421505-74432831	1038	0.06181	0
TCONS_00004036	j	NM_013612	XLOC_000223	Slc11a1	TSS1041	chr1:74421505-74432831	2897	0.0391564	0.0196446
TCONS_00017404	j	NM_013612	XLOC_000223	Slc11a1	TSS1042	chr1:74421505-74432831	2341	0.0670059	0.133479
TCONS_00005070	j	NM_013612	XLOC_000223	Slc11a1	TSS1049	chr1:74421505-74432831	1111	0.560032	0.0798501
TCONS_00000412	=	NM_013612	XLOC_000223	Slc11a1	TSS1043	chr1:74421505-74432831	2304	1.45183	0.116469
TCONS_00006939	j	NM_013612	XLOC_000223	Slc11a1	TSS1048	chr1:74421505-74432831	1268	0.108555	0.102294
TCONS_00017406	j	NM_013612	XLOC_000223	Slc11a1	TSS1049	chr1:74421505-74432831	936	0	0.13769
TCONS_00017405	j	NM_013612	XLOC_000223	Slc11a1	TSS1047	chr1:74421505-74432831	1636	0.406414	0.235537
TCONS_00018434	j	NM_013612	XLOC_000223	Slc11a1	TSS1043	chr1:74421505-74432831	2330	0.204588	0
TCONS_00000413	j	NM_013612	XLOC_000223	Slc11a1	TSS1045	chr1:74421505-74432831	1561	0.308431	0.0271521
TCONS_00015097	j	NM_153088	XLOC_000225	Ctdsp1	TSS1055	chr1:74438182-74443861	782	1.17763	4.28577
TCONS_00000415	=	NM_153088	XLOC_000225	Ctdsp1	TSS1054	chr1:74438182-74443861	2776	18.9355	32.2321
TCONS_00017408	j	NM_153088	XLOC_000225	Ctdsp1	TSS1056	chr1:74438182-74443861	2347	31.252	44.463
TCONS_00005381	j	NM_176972	XLOC_000984	Usp37	TSS3969	chr1:74455957-74639560	7841	1.41202	1.48872
TCONS_00016760	j	NM_029888	XLOC_000985	Zfp142	TSS3973	chr1:74455957-74639560	6438	0	0.490241
TCONS_00016759	j	NM_029888	XLOC_000985	Zfp142	TSS3973	chr1:74455957-74639560	5895	0.441717	0.598891
TCONS_00001767	=	NM_029888	XLOC_000985	Zfp142	TSS3973	chr1:74455957-74639560	7472	0.33833	0.830478
TCONS_00000421	=	NM_025784	XLOC_000230	Bcs1l	TSS1065	chr1:74455957-74639560	1829	3.79862	3.16285
TCONS_00007547	j	NM_029888	XLOC_000985	Zfp142	TSS3974	chr1:74455957-74639560	4904	1.12713	1.79396
TCONS_00016758	j	NM_029888	XLOC_000985	Zfp142	TSS3973	chr1:74455957-74639560	6187	0.401818	0.798894
TCONS_00000419	=	NM_001081456	XLOC_000229	Plcd4	TSS1062	chr1:74455957-74639560	4212	0.0463776	0.0848301
TCONS_00000418	=	NM_021383	XLOC_000228	Rqcd1	TSS1060	chr1:74455957-74639560	3266	6.15801	7.20355
TCONS_00005382	j	NM_029888	XLOC_000985	Zfp142	TSS3972	chr1:74455957-74639560	12793	0.452156	0.582909
TCONS_00007548	j	NM_029888	XLOC_000985	Zfp142	TSS3975	chr1:74455957-74639560	16652	0.357224	0.557991
TCONS_00015810	j	NM_025784	XLOC_000230	Bcs1l	TSS1064	chr1:74455957-74639560	1579	2.2649	2.04394
TCONS_00000417	=	NM_009509	XLOC_000227	Vil1	TSS1059	chr1:74455957-74639560	7627	73.2125	19.802
TCONS_00016761	j	NM_029888	XLOC_000985	Zfp142	TSS3973	chr1:74455957-74639560	5835	0.153649	0.634779
TCONS_00016511	j	NM_021383	XLOC_000228	Rqcd1	TSS1060	chr1:74455957-74639560	3022	4.19515	3.19864
TCONS_00005384	j	NM_021313	XLOC_000986	Rnf25	TSS3980	chr1:74639648-74683812	2276	1.04966	1.83036
TCONS_00007549	j	NM_021313	XLOC_000986	Rnf25	TSS3979	chr1:74639648-74683812	4614	0	0.116355
TCONS_00000424	j	NM_175031	XLOC_000231	Stk36	TSS1068	chr1:74639648-74683812	5573	0	0.124003
TCONS_00005072	j	NM_175031	XLOC_000231	Stk36	TSS1074	chr1:74639648-74683812	2608	0.210122	0.501159
TCONS_00006342	j	NM_021313	XLOC_000986	Rnf25	TSS3978	chr1:74639648-74683812	3585	1.54795	2.79616
TCONS_00006941	j	NM_175031	XLOC_000231	Stk36	TSS1066	chr1:74639648-74683812	13326	0.280046	0.76179
TCONS_00018676	j	NM_021313	XLOC_000986	Rnf25	TSS3977	chr1:74639648-74683812	1559	0.588288	2.30122
TCONS_00005071	j	NM_175031	XLOC_000231	Stk36	TSS1071	chr1:74639648-74683812	3044	0	0.550178
TCONS_00016041	j	NM_021313	XLOC_000986	Rnf25	TSS3977	chr1:74639648-74683812	1464	1.55119	1.85379
TCONS_00017409	j	NM_175031	XLOC_000231	Stk36	TSS1070	chr1:74639648-74683812	4847	0	0.140854
TCONS_00001768	=	NM_021313	XLOC_000986	Rnf25	TSS3978	chr1:74639648-74683812	1475	6.83196	8.54483
TCONS_00000423	=	NM_175031	XLOC_000231	Stk36	TSS1068	chr1:74639648-74683812	5234	0	0.269605
TCONS_00017410	j	NM_175031	XLOC_000231	Stk36	TSS1073	chr1:74639648-74683812	1499	0	0.181337
TCONS_00018435	j	NM_175031	XLOC_000231	Stk36	TSS1069	chr1:74639648-74683812	4592	0.0428659	0.00601305
TCONS_00006112	j	NM_001014974	XLOC_000232	Ttll4	TSS1077	chr1:74707772-74750499	8359	1.1433	1.01957
TCONS_00015099	j	NM_001014974	XLOC_000232	Ttll4	TSS1079	chr1:74707772-74750499	9148	1.08774	2.12459
TCONS_00000429	j	NM_001014974	XLOC_000232	Ttll4	TSS1090	chr1:74707772-74750499	9308	0.245844	0.200698
TCONS_00017411	j	NM_001014974	XLOC_000232	Ttll4	TSS1077	chr1:74707772-74750499	11762	0.0551237	0.243611
TCONS_00015100	j	NM_001014974	XLOC_000232	Ttll4	TSS1082	chr1:74707772-74750499	5188	1.44626	1.65652
TCONS_00004039	j	NM_001014974	XLOC_000232	Ttll4	TSS1077	chr1:74707772-74750499	8830	0.326203	0.508861
TCONS_00005073	j	NM_001014974	XLOC_000232	Ttll4	TSS1076	chr1:74707772-74750499	11336	0	0.368217
TCONS_00017413	j	NM_001014974	XLOC_000232	Ttll4	TSS1090	chr1:74707772-74750499	9434	0	0.32334
TCONS_00000427	=	NM_001014974	XLOC_000232	Ttll4	TSS1077	chr1:74707772-74750499	10305	0.756746	0.845823
TCONS_00005080	j	NM_024264	XLOC_000233	Cyp27a1	TSS1097	chr1:74759392-74796050	2203	0	0.142876
TCONS_00018436	j	NM_024264	XLOC_000233	Cyp27a1	TSS1096	chr1:74759392-74796050	2398	0.623775	2.78431
TCONS_00017685	j	NM_153744	XLOC_000987	Prkag3	TSS3983	chr1:74759392-74796050	23378	0	0.182618
TCONS_00004043	j	NM_024264	XLOC_000233	Cyp27a1	TSS1096	chr1:74759392-74796050	2590	1.96522	6.36613
TCONS_00017414	j	NM_024264	XLOC_000233	Cyp27a1	TSS1096	chr1:74759392-74796050	2053	0	0.265706
TCONS_00000430	=	NM_024264	XLOC_000233	Cyp27a1	TSS1098	chr1:74759392-74796050	1890	3.75451	25.3476
TCONS_00018437	j	NM_024264	XLOC_000233	Cyp27a1	TSS1100	chr1:74759392-74796050	1400	1.16647	8.02077
TCONS_00001769	j	NM_153744	XLOC_000987	Prkag3	TSS3981	chr1:74759392-74796050	27911	0.0796784	0.552355
TCONS_00018438	j	NM_009526	XLOC_000234	Wnt6	TSS1101	chr1:74800945-74832066	2327	0.22174	0.184939
TCONS_00000431	=	NM_009526	XLOC_000234	Wnt6	TSS1102	chr1:74800945-74832066	2068	0.119329	3.40418
TCONS_00000432	=	NM_009518	XLOC_000235	Wnt10a	TSS1104	chr1:74838592-74850749	1961	0.0459232	0.0216056
TCONS_00000433	=	NM_009872	XLOC_000236	Cdk5r2	TSS1105	chr1:74901602-74904306	2704	0.127543	0.0641229
TCONS_00018678	j	NM_153111	XLOC_000988	Fev	TSS3987	chr1:74927726-74931982	1650	0.367022	0.00225337
TCONS_00001771	=	NM_153111	XLOC_000988	Fev	TSS3988	chr1:74927726-74931982	1479	0.289934	0.169175
TCONS_00001772	=	NM_021541	XLOC_000989	Cryba2	TSS3990	chr1:74936517-74939709	702	0.284243	0.0375386
TCONS_00007552	j	NM_001039495	XLOC_000991	Ccdc108	TSS3994	chr1:74948653-74982173	1115	0.0148661	0.0251911
TCONS_00004368	j	NM_010544	XLOC_000992	Ihh	TSS3999	chr1:74991891-74999260	1764	23.9722	5.92344
TCONS_00016043	j	NM_010544	XLOC_000992	Ihh	TSS4002	chr1:74991891-74999260	1550	10.6502	2.72065
TCONS_00018679	j	NM_010544	XLOC_000992	Ihh	TSS4000	chr1:74991891-74999260	1894	5.05546	2.07423
TCONS_00001779	=	NM_010544	XLOC_000992	Ihh	TSS4001	chr1:74991891-74999260	3410	3.4959	0.718834
TCONS_00001780	j	NM_029342	XLOC_000993	Nhej1	TSS4004	chr1:75010254-75121811	4147	0.195984	0.158767
TCONS_00001781	=	NM_029342	XLOC_000993	Nhej1	TSS4004	chr1:75010254-75121811	2356	0.537854	0.384986
TCONS_00017686	j	NM_029342	XLOC_000993	Nhej1	TSS4004	chr1:75010254-75121811	1461	0.796293	0.569582
TCONS_00005388	j	NM_194333	XLOC_000994	Slc23a3	TSS4010	chr1:75122115-75130581	1993	0.0834862	0.277192
TCONS_00005386	j	NM_194333	XLOC_000994	Slc23a3	TSS4007	chr1:75122115-75130581	910	0.164423	0
TCONS_00005387	j	NM_194333	XLOC_000994	Slc23a3	TSS4010	chr1:75122115-75130581	2283	0.0994577	0.15655
TCONS_00004372	j	NM_194333	XLOC_000994	Slc23a3	TSS4009	chr1:75122115-75130581	2184	0.25078	0.314327
TCONS_00004370	j	NM_194333	XLOC_000994	Slc23a3	TSS4006	chr1:75122115-75130581	763	2.84347	0.910568
TCONS_00000434	=	NM_170755	XLOC_000237	Fam134a	TSS1106	chr1:75131788-75144483	2557	29.9481	32.7178
TCONS_00015310	j	NM_026977	XLOC_000995	1810031K17Rik	TSS4013	chr1:75131788-75144483	2622	3.01963	3.80593
TCONS_00001783	=	NM_026977	XLOC_000995	1810031K17Rik	TSS4011	chr1:75131788-75144483	2738	11.9296	10.3573
TCONS_00004373	j	NM_026977	XLOC_000995	1810031K17Rik	TSS4014	chr1:75131788-75144483	2014	14.6649	10.584
TCONS_00016765	j	NM_026977	XLOC_000995	1810031K17Rik	TSS4012	chr1:75131788-75144483	1925	2.1736	1.86577
TCONS_00000435	=	NM_001159905	XLOC_000238	Zfand2b	TSS1107	chr1:75165219-75177145	1203	10.5565	6.89805
TCONS_00001784	=	NM_023732	XLOC_000996	Abcb6	TSS4015	chr1:75165219-75177145	6002	4.1374	2.71109
TCONS_00016766	j	NM_023732	XLOC_000996	Abcb6	TSS4015	chr1:75165219-75177145	2444	0.481593	0.604508
TCONS_00000437	=	NM_026846	XLOC_000238	Zfand2b	TSS1107	chr1:75165219-75177145	1237	1.28512	1.10427
TCONS_00018680	j	NM_023732	XLOC_000996	Abcb6	TSS4016	chr1:75165219-75177145	2809	8.35817	4.24849
TCONS_00000436	=	NM_001159906	XLOC_000238	Zfand2b	TSS1107	chr1:75165219-75177145	1200	4.1745	4.98965
TCONS_00017687	j	NM_029010	XLOC_000997	Glb1l	TSS4018	chr1:75177439-75207353	14339	1.78352	2.12486
TCONS_00000438	=	NM_026187	XLOC_000239	Ankzf1	TSS1108	chr1:75177439-75207353	2763	8.29407	6.21316
TCONS_00001786	=	NM_029010	XLOC_000997	Glb1l	TSS4018	chr1:75177439-75207353	3451	0.997619	6.14071
TCONS_00001785	=	NM_001003917	XLOC_000997	Atg9a	TSS4017	chr1:75177439-75207353	3764	18.8447	17.5371
TCONS_00001787	=	NM_009447	XLOC_000998	Tuba4a	TSS4019	chr1:75207403-75215828	3213	30.4139	9.43569
TCONS_00000439	=	NM_011494	XLOC_000240	Stk16	TSS1109	chr1:75207403-75215828	2885	11.74	11.7021
TCONS_00007556	j	NM_001243090	XLOC_000999	A630095N17Rik	TSS4020	chr1:75216025-75228668	1685	0.0912916	0.0278363
TCONS_00000442	=	NM_020266	XLOC_000241	Dnajb2	TSS1110	chr1:75232997-75242267	1867	0.228001	0.244656
TCONS_00000441	=	NM_001159884	XLOC_000241	Dnajb2	TSS1110	chr1:75232997-75242267	1869	1.47681	1.64849
TCONS_00000440	=	NM_001159883	XLOC_000241	Dnajb2	TSS1110	chr1:75232997-75242267	3053	0.000510839	0.956836
TCONS_00005081	j	NM_178055	XLOC_000241	Dnajb2	TSS1113	chr1:75232997-75242267	2423	1.71677	2.82344
TCONS_00000443	=	NM_178055	XLOC_000241	Dnajb2	TSS1110	chr1:75232997-75242267	1921	5.66813	5.63942
TCONS_00006113	j	NM_178055	XLOC_000241	Dnajb2	TSS1111	chr1:75232997-75242267	3139	1.441	2.15984
TCONS_00016767	j	NM_008985	XLOC_001000	Ptprn	TSS4024	chr1:75243611-75261211	3486	0.168509	0
TCONS_00018682	j	NM_008985	XLOC_001000	Ptprn	TSS4030	chr1:75243611-75261211	3095	0.081319	0
TCONS_00016045	j	NM_008985	XLOC_001000	Ptprn	TSS4031	chr1:75243611-75261211	3298	0	0.0461362
TCONS_00001790	j	NM_008985	XLOC_001000	Ptprn	TSS4026	chr1:75243611-75261211	1465	0.08104	0.0640004
TCONS_00017688	j	NM_008985	XLOC_001000	Ptprn	TSS4027	chr1:75243611-75261211	1921	0.0535796	0.130338
TCONS_00001792	=	NM_008985	XLOC_001000	Ptprn	TSS4030	chr1:75243611-75261211	3535	0.0826135	0
TCONS_00017689	j	NM_008985	XLOC_001000	Ptprn	TSS4028	chr1:75243611-75261211	2923	0.159191	0.0195741
TCONS_00007557	j	NM_009049	XLOC_001001	Resp18	TSS4032	chr1:75268774-75275121	873	0.168142	0.0464205
TCONS_00001793	=	NM_009049	XLOC_001001	Resp18	TSS4032	chr1:75268774-75275121	710	2.05512	0.671371
TCONS_00004374	j	NM_009049	XLOC_001001	Resp18	TSS4032	chr1:75268774-75275121	636	0.856277	0
TCONS_00005389	j	NM_001110831	XLOC_001002	Dnpep	TSS4033	chr1:75305094-75314215	2648	1.68035	2.16133
TCONS_00018683	j	NM_001110831	XLOC_001002	Dnpep	TSS4035	chr1:75305094-75314215	1635	3.44758	2.43344
TCONS_00015313	j	NM_001110831	XLOC_001002	Dnpep	TSS4034	chr1:75305094-75314215	1487	0.873847	0.0822185
TCONS_00016768	j	NM_001110831	XLOC_001002	Dnpep	TSS4034	chr1:75305094-75314215	1571	4.00269	2.97991
TCONS_00001795	=	NM_001110831	XLOC_001002	Dnpep	TSS4033	chr1:75305094-75314215	1819	1.0432	0.486584
TCONS_00007558	j	NM_001110831	XLOC_001002	Dnpep	TSS4035	chr1:75305094-75314215	2134	1.6147	2.53403
TCONS_00001794	=	NM_016878	XLOC_001002	Dnpep	TSS4035	chr1:75305094-75314215	1643	22.6302	15.7427
TCONS_00004375	j	NM_001110831	XLOC_001002	Dnpep	TSS4035	chr1:75305094-75314215	1505	0.205775	0
TCONS_00000445	=	NM_010043	XLOC_000242	Des	TSS1114	chr1:75356918-75364290	2149	3.1371	1.33095
TCONS_00004045	j	NM_010043	XLOC_000242	Des	TSS1115	chr1:75356918-75364290	805	1.7487	0.294055
TCONS_00005082	j	NM_010043	XLOC_000242	Des	TSS1116	chr1:75356918-75364290	787	0	0.546724
TCONS_00018439	j	NM_007463	XLOC_000243	Speg	TSS1121	chr1:75371871-75428894	9203	0.0969458	0.517336
TCONS_00000450	=	NM_001173477	XLOC_000243	Speg	TSS1125	chr1:75371871-75428894	1408	0.736446	1.69618
TCONS_00000449	j	NM_007463	XLOC_000243	Speg	TSS1121	chr1:75371871-75428894	10869	0	0.09127
TCONS_00000447	=	NM_001085371	XLOC_000243	Speg	TSS1118	chr1:75371871-75428894	3395	0.0549623	1.32366
TCONS_00017416	j	NM_007463	XLOC_000243	Speg	TSS1118	chr1:75371871-75428894	10771	0.0480237	0.328694
TCONS_00017417	j	NM_007463	XLOC_000243	Speg	TSS1122	chr1:75371871-75428894	6753	0.0425482	0.25142
TCONS_00016519	j	NM_007463	XLOC_000243	Speg	TSS1127	chr1:75371871-75428894	3328	0.277595	1.47004
TCONS_00017415	j	NM_007463	XLOC_000243	Speg	TSS1118	chr1:75371871-75428894	4284	0.29613	1.05893
TCONS_00004046	j	NM_007463	XLOC_000243	Speg	TSS1125	chr1:75371871-75428894	8374	0.0934862	0
TCONS_00000452	j	NM_133708	XLOC_000244	Gmppa	TSS1128	chr1:75432517-75440232	1758	10.7504	5.29862
TCONS_00018440	j	NM_133708	XLOC_000244	Gmppa	TSS1128	chr1:75432517-75440232	1827	3.01448	2.37528
TCONS_00006943	j	NM_133708	XLOC_000244	Gmppa	TSS1128	chr1:75432517-75440232	2092	1.93868	2.48293
TCONS_00016520	j	NM_133708	XLOC_000244	Gmppa	TSS1128	chr1:75432517-75440232	1752	2.21028	1.91491
TCONS_00000451	=	NM_133708	XLOC_000244	Gmppa	TSS1128	chr1:75432517-75440232	1528	15.9358	12.0152
TCONS_00005085	j	NM_133708	XLOC_000244	Gmppa	TSS1129	chr1:75432517-75440232	2040	4.02138	3.82277
TCONS_00006114	j	NM_183022	XLOC_000245	Accn4	TSS1134	chr1:75447030-75470926	1500	0.0308591	0.0446682
TCONS_00015315	j	NM_178884	XLOC_001005	Obsl1	TSS4045	chr1:75471143-75507232	5912	0.20297	2.09987
TCONS_00007560	j	NM_178884	XLOC_001005	Obsl1	TSS4040	chr1:75471143-75507232	13465	0.0027918	0.0975975
TCONS_00001801	j	NM_178884	XLOC_001005	Obsl1	TSS4044	chr1:75471143-75507232	9319	0	0.0710554
TCONS_00001800	=	NM_178884	XLOC_001005	Obsl1	TSS4041	chr1:75471143-75507232	5770	0.276659	3.10343
TCONS_00000456	=	NM_010564	XLOC_000247	Inha	TSS1137	chr1:75471143-75507232	1463	0.12598	2.05282
TCONS_00000455	=	NM_177056	XLOC_000246	Tmem198	TSS1135	chr1:75471143-75507232	2185	0.746016	0.983541
TCONS_00004377	j	NM_178884	XLOC_001005	Obsl1	TSS4042	chr1:75471143-75507232	7356	0.0438597	0.331628
TCONS_00001798	=	NM_001001565	XLOC_001005	Chpf	TSS4039	chr1:75471143-75507232	3235	0.546484	1.8619
TCONS_00001799	=	NM_001001566	XLOC_001005	Chpf	TSS4039	chr1:75471143-75507232	3092	9.82963	43.9983
TCONS_00007561	j	NM_178884	XLOC_001005	Obsl1	TSS4040	chr1:75471143-75507232	7889	0.160283	1.70973
TCONS_00006944	j	NM_027886	XLOC_000248	Stk11ip	TSS1138	chr1:75518069-75533910	4156	1.23069	1.96179
TCONS_00006115	j	NM_027886	XLOC_000248	Stk11ip	TSS1141	chr1:75518069-75533910	2563	0.07353	0.0972012
TCONS_00006945	j	NM_027886	XLOC_000248	Stk11ip	TSS1139	chr1:75518069-75533910	5378	0.449645	0.969151
TCONS_00016521	j	NM_027886	XLOC_000248	Stk11ip	TSS1138	chr1:75518069-75533910	4121	0.103602	0.567206
TCONS_00006946	j	NM_027886	XLOC_000248	Stk11ip	TSS1143	chr1:75518069-75533910	1607	1.0446	1.43729
TCONS_00005086	j	NM_027886	XLOC_000248	Stk11ip	TSS1141	chr1:75518069-75533910	3271	0.12314	0.283266
TCONS_00018441	j	NM_027886	XLOC_000248	Stk11ip	TSS1138	chr1:75518069-75533910	4318	0.24322	0
TCONS_00000460	j	NM_027886	XLOC_000248	Stk11ip	TSS1142	chr1:75518069-75533910	3445	0.243714	0.154805
TCONS_00000458	=	NM_027886	XLOC_000248	Stk11ip	TSS1138	chr1:75518069-75533910	4458	2.10627	1.95686
TCONS_00015815	j	NM_027886	XLOC_000248	Stk11ip	TSS1144	chr1:75518069-75533910	1297	1.34934	1.77732
TCONS_00017421	j	NM_009208	XLOC_000249	Slc4a3	TSS1147	chr1:75542408-75562145	4260	0.0546893	0.895011
TCONS_00005087	j	NM_009208	XLOC_000249	Slc4a3	TSS1147	chr1:75542408-75562145	8329	0.012753	0.814162
TCONS_00000462	j	NM_009208	XLOC_000249	Slc4a3	TSS1147	chr1:75542408-75562145	4140	0	0.0730213
TCONS_00000461	=	NM_009208	XLOC_000249	Slc4a3	TSS1146	chr1:75542408-75562145	4441	0.194465	2.11118
TCONS_00006947	j	NM_009208	XLOC_000249	Slc4a3	TSS1145	chr1:75542408-75562145	11428	0	0.295605
TCONS_00018442	j	NM_009208	XLOC_000249	Slc4a3	TSS1146	chr1:75542408-75562145	6111	0.216139	0.385542
TCONS_00000463	j	NM_009208	XLOC_000249	Slc4a3	TSS1149	chr1:75542408-75562145	9939	0.0774203	0.293655
TCONS_00017420	j	NM_009208	XLOC_000249	Slc4a3	TSS1147	chr1:75542408-75562145	4757	0.19325	2.62066
TCONS_00006345	j	NM_007936	XLOC_001006	Epha4	TSS4046	chr1:77363757-77511663	6359	0.186131	0.1095
TCONS_00001802	=	NM_007936	XLOC_001006	Epha4	TSS4046	chr1:77363757-77511663	6328	2.31014	2.49064
TCONS_00001808	j	NM_011811	XLOC_001009	Farsb	TSS4051	chr1:78306920-78485453	1759	0	0.654445
TCONS_00000469	=	NM_001004173	XLOC_000253	Sgpp2	TSS1165	chr1:78306920-78485453	3998	29.2363	8.29961
TCONS_00018685	j	NM_011811	XLOC_001009	Farsb	TSS4053	chr1:78306920-78485453	1765	5.34656	2.23017
TCONS_00001806	=	NM_011811	XLOC_001009	Farsb	TSS4051	chr1:78306920-78485453	2132	16.4882	9.42946
TCONS_00015316	j	NM_011811	XLOC_001009	Farsb	TSS4051	chr1:78306920-78485453	3045	1.20423	0.695089
TCONS_00007565	j	NM_011811	XLOC_001009	Farsb	TSS4051	chr1:78306920-78485453	1735	3.02691	0.76305
TCONS_00006120	j	NM_001004173	XLOC_000253	Sgpp2	TSS1167	chr1:78306920-78485453	3484	18.6885	3.43168
TCONS_00006346	j	NM_011811	XLOC_001009	Farsb	TSS4051	chr1:78306920-78485453	1678	0.153372	0.0723826
TCONS_00004050	j	NM_028817	XLOC_000255	Acsl3	TSS1171	chr1:78654399-78704318	2302	0.131925	0
TCONS_00000471	j	NM_028817	XLOC_000255	Acsl3	TSS1171	chr1:78654399-78704318	5921	3.00201	1.05304
TCONS_00005089	j	NM_028817	XLOC_000255	Acsl3	TSS1177	chr1:78654399-78704318	2127	22.8842	6.87773
TCONS_00017424	j	NM_028817	XLOC_000255	Acsl3	TSS1176	chr1:78654399-78704318	2237	0.290925	0.568603
TCONS_00000472	=	NM_001033606	XLOC_000255	Acsl3	TSS1171	chr1:78654399-78704318	3810	10.2809	2.98712
TCONS_00006951	j	NM_028817	XLOC_000255	Acsl3	TSS1175	chr1:78654399-78704318	2228	2.19757	0
TCONS_00000474	=	NM_028817	XLOC_000255	Acsl3	TSS1171	chr1:78654399-78704318	3950	11.4797	3.3249
TCONS_00000475	=	NM_001136226	XLOC_000255	Utp14b	TSS1172	chr1:78654399-78704318	3702	0.0554001	0.0759482
TCONS_00018444	j	NM_028817	XLOC_000255	Acsl3	TSS1173	chr1:78654399-78704318	2175	0.749867	0.533112
TCONS_00000477	=	NM_021342	XLOC_000257	Kcne4	TSS1179	chr1:78813523-78816600	2463	1.07823	2.03844
TCONS_00007566	j	NM_009129	XLOC_001012	Scg2	TSS4059	chr1:79430547-79436869	2308	0.272227	0.070902
TCONS_00001811	j	NM_009129	XLOC_001012	Scg2	TSS4058	chr1:79430547-79436869	2303	0.157221	0
TCONS_00004378	j	NM_009129	XLOC_001012	Scg2	TSS4057	chr1:79430547-79436869	2708	0.0437251	0
TCONS_00001810	j	NM_009129	XLOC_001012	Scg2	TSS4058	chr1:79430547-79436869	2423	0.21323	0
TCONS_00001813	=	NM_183027	XLOC_001013	Ap1s3	TSS4062	chr1:79603260-79668547	2876	7.85841	2.98165
TCONS_00015318	j	NM_183027	XLOC_001013	Ap1s3	TSS4062	chr1:79603260-79668547	2880	0.0565512	0
TCONS_00015319	j	NM_183027	XLOC_001013	Ap1s3	TSS4062	chr1:79603260-79668547	3181	1.72812	0.40382
TCONS_00004379	j	NM_183027	XLOC_001013	Ap1s3	TSS4063	chr1:79603260-79668547	2557	0.809581	0.6658
TCONS_00007568	j	NM_001111279	XLOC_001014	Wdfy1	TSS4065	chr1:79694735-79758344	3773	6.00519	5.45819
TCONS_00001815	=	NM_027057	XLOC_001014	Wdfy1	TSS4064	chr1:79694735-79758344	717	4.9582	3.78287
TCONS_00001814	=	NM_001111279	XLOC_001014	Wdfy1	TSS4064	chr1:79694735-79758344	8183	2.99534	2.53831
TCONS_00000478	=	NM_001081210	XLOC_000258	Mrpl44	TSS1180	chr1:79772592-79778020	1424	13.7355	8.81008
TCONS_00001816	=	NM_009255	XLOC_001015	Serpine2	TSS4066	chr1:79790895-79857683	2055	3.97019	1.66526
TCONS_00001818	=	NM_173425	XLOC_001016	Fam124b	TSS4069	chr1:80195273-80210519	2862	0.0749663	0.00518588
TCONS_00015320	j	NM_016716	XLOC_001017	Cul3	TSS4077	chr1:80259564-80337348	3421	10.3776	7.7025
TCONS_00001820	=	NM_016716	XLOC_001017	Cul3	TSS4076	chr1:80259564-80337348	4429	13.7006	11.3136
TCONS_00016771	j	NM_016716	XLOC_001017	Cul3	TSS4075	chr1:80259564-80337348	3007	0.427724	0.214721
TCONS_00017692	j	NM_016716	XLOC_001017	Cul3	TSS4073	chr1:80259564-80337348	3438	0.0446263	0.0699357
TCONS_00016047	j	NM_016716	XLOC_001017	Cul3	TSS4074	chr1:80259564-80337348	4318	0.0691554	0
TCONS_00004380	j	NM_016716	XLOC_001017	Cul3	TSS4070	chr1:80259564-80337348	6807	0.110499	0.0993524
TCONS_00017693	j	NM_175291	XLOC_001018	Dock10	TSS4088	chr1:80497493-80755128	11768	0.279697	0.874676
TCONS_00004381	j	NM_175291	XLOC_001018	Dock10	TSS4087	chr1:80497493-80755128	7506	0	0.283382
TCONS_00001823	=	NM_175291	XLOC_001018	Dock10	TSS4082	chr1:80497493-80755128	7303	0.0946118	0
TCONS_00016772	j	NM_175291	XLOC_001018	Dock10	TSS4086	chr1:80497493-80755128	6438	0.0659402	0.0714593
TCONS_00007571	j	NM_175291	XLOC_001018	Dock10	TSS4079	chr1:80497493-80755128	6457	0.31829	0.217996
TCONS_00018688	j	NM_175291	XLOC_001018	Dock10	TSS4082	chr1:80497493-80755128	10801	0.38355	4.56365e-05
TCONS_00018687	j	NM_175291	XLOC_001018	Dock10	TSS4085	chr1:80497493-80755128	7250	0.956655	0
TCONS_00005392	j	NM_175291	XLOC_001018	Dock10	TSS4083	chr1:80497493-80755128	4390	0.395281	0.43296
TCONS_00007570	j	NM_175291	XLOC_001018	Dock10	TSS4078	chr1:80497493-80755128	6124	0.37019	0.554343
TCONS_00015322	j	NM_175291	XLOC_001018	Dock10	TSS4086	chr1:80497493-80755128	7303	0.171289	1.93237
TCONS_00001821	j	NM_175291	XLOC_001018	Dock10	TSS4081	chr1:80497493-80755128	7921	0.211124	0.447182
TCONS_00001825	j	NM_010570	XLOC_001019	Irs1	TSS4092	chr1:82229678-82288398	9254	0.160051	0.166314
TCONS_00001824	=	NM_010570	XLOC_001019	Irs1	TSS4091	chr1:82229678-82288398	9163	1.03721	5.13424
TCONS_00015821	j	NM_001122685	XLOC_000262	Rhbdd1	TSS1192	chr1:82313153-82718634	2997	0.597479	0.557916
TCONS_00000484	=	NM_029777	XLOC_000262	Rhbdd1	TSS1192	chr1:82313153-82718634	3509	7.7794	5.589
TCONS_00017425	j	NM_007734	XLOC_000263	Col4a3	TSS1195	chr1:82313153-82718634	4130	0.0318485	0.0454796
TCONS_00001827	=	NM_007735	XLOC_001020	Col4a4	TSS4094	chr1:82313153-82718634	16236	0.0255611	0.0382755
TCONS_00004382	j	NM_007735	XLOC_001020	Col4a4	TSS4095	chr1:82313153-82718634	7139	0.0540518	0.0126646
TCONS_00018445	j	NM_007734	XLOC_000263	Col4a3	TSS1196	chr1:82313153-82718634	3866	0.156664	0.0491068
TCONS_00000486	=	NM_007734	XLOC_000263	Col4a3	TSS1194	chr1:82313153-82718634	8609	0.0528565	0.00940647
TCONS_00000487	=	NM_029409	XLOC_000264	Mff	TSS1198	chr1:82721222-82750690	1865	8.57815	7.70123
TCONS_00015113	j	NM_029409	XLOC_000264	Mff	TSS1197	chr1:82721222-82750690	1841	7.08833	6.62572
TCONS_00015112	j	NM_029409	XLOC_000264	Mff	TSS1197	chr1:82721222-82750690	1844	7.87208	5.86429
TCONS_00001828	=	NM_025453	XLOC_001021	Tm4sf20	TSS4099	chr1:82753223-82765031	1503	89.201	17.8596
TCONS_00000489	=	NM_010472	XLOC_000265	Agfg1	TSS1203	chr1:82836027-82908069	3137	7.0262	7.00869
TCONS_00017427	j	NM_010472	XLOC_000265	Agfg1	TSS1203	chr1:82836027-82908069	8265	1.07482	0.994564
TCONS_00006122	j	NM_010472	XLOC_000265	Agfg1	TSS1203	chr1:82836027-82908069	8269	1.55	2.3915
TCONS_00018447	j	NM_010472	XLOC_000265	Agfg1	TSS1203	chr1:82836027-82908069	7756	0.891245	0.971821
TCONS_00006123	j	NM_010472	XLOC_000265	Agfg1	TSS1204	chr1:82836027-82908069	6952	1.3497	2.40045
TCONS_00007575	j	NM_030556	XLOC_001022	Slc19a3	TSS4101	chr1:83008705-83035023	2633	0	0.0505522
TCONS_00007576	j	NM_030556	XLOC_001022	Slc19a3	TSS4102	chr1:83008705-83035023	3200	2.39853e-06	0.170994
TCONS_00006351	j	NM_030556	XLOC_001022	Slc19a3	TSS4104	chr1:83008705-83035023	2844	0.120515	5.20868e-05
TCONS_00000491	=	NM_001159738	XLOC_000266	Ccl20	TSS1224	chr1:83113340-83115742	799	1.91657	0.373685
TCONS_00000492	=	NM_016960	XLOC_000266	Ccl20	TSS1224	chr1:83113340-83115742	802	3.55031	0.643454
TCONS_00004063	j	NR_027636	XLOC_000267	Wdr69	TSS1227	chr1:83156336-83207147	1100	0.0506435	0
TCONS_00001835	j	NM_001003948	XLOC_001024	Pid1	TSS4110	chr1:84032867-84281220	2127	1.1254	2.63834
TCONS_00001834	=	NM_001003948	XLOC_001024	Pid1	TSS4109	chr1:84032867-84281220	2667	3.20355	6.76854
TCONS_00015325	j	NM_001003948	XLOC_001024	Pid1	TSS4112	chr1:84032867-84281220	2200	0.495896	0
TCONS_00001836	=	NM_152915	XLOC_001025	Dner	TSS4114	chr1:84366413-84692796	3632	0.326695	0.0865604
TCONS_00000496	=	NM_025386	XLOC_000269	Fbxo36	TSS1229	chr1:84717763-84897061	900	2.96958	1.30228
TCONS_00016050	j	NM_133975	XLOC_001026	Trip12	TSS4117	chr1:84717763-84897061	8190	1.54954	1.26309
TCONS_00016527	j	NM_025386	XLOC_000269	Fbxo36	TSS1229	chr1:84717763-84897061	314	0.263203	0.280375
TCONS_00001838	=	NM_133975	XLOC_001026	Trip12	TSS4119	chr1:84717763-84897061	9632	12.495	10.2601
TCONS_00016049	j	NM_133975	XLOC_001026	Trip12	TSS4115	chr1:84717763-84897061	5299	0	1.76844
TCONS_00001837	j	NM_133975	XLOC_001026	Trip12	TSS4116	chr1:84717763-84897061	7514	1.33783	1.04103
TCONS_00018689	j	NM_133975	XLOC_001026	Trip12	TSS4121	chr1:84717763-84897061	9664	1.51648	1.40947
TCONS_00007578	j	NM_133975	XLOC_001026	Trip12	TSS4117	chr1:84717763-84897061	8152	0.368318	0
TCONS_00015823	j	NM_025386	XLOC_000269	Fbxo36	TSS1232	chr1:84717763-84897061	759	0.107112	0.0956996
TCONS_00016051	j	NM_133975	XLOC_001026	Trip12	TSS4120	chr1:84717763-84897061	9909	4.03427	4.02926
TCONS_00007579	j	NM_133975	XLOC_001026	Trip12	TSS4118	chr1:84717763-84897061	9657	0.266168	0
TCONS_00004385	j	NM_133975	XLOC_001026	Trip12	TSS4118	chr1:84717763-84897061	9598	0.105452	0
TCONS_00007584	j	NM_213615	XLOC_001029	A530032D15Rik	TSS4129	chr1:85059341-85330913	5066	0.079125	0.00989817
TCONS_00001842	=	NM_213615	XLOC_001029	A530032D15Rik	TSS4130	chr1:85059341-85330913	1760	0.154196	0.0666308
TCONS_00001847	=	NM_175219	XLOC_001030	C130026I21Rik	TSS4135	chr1:85059341-85330913	1971	0.174661	0.0181369
TCONS_00000498	=	NM_001081746	XLOC_000273	Gm7609	TSS1241	chr1:85059341-85330913	1611	0.10308	0.0167292
TCONS_00001846	=	NM_001037909	XLOC_001030	C130026I21Rik	TSS4135	chr1:85059341-85330913	1887	0.307142	0.102948
TCONS_00000499	j	NM_001081746	XLOC_000273	Gm7609	TSS1243	chr1:85059341-85330913	1760	0	0.0748781
TCONS_00015826	j	NM_001081746	XLOC_000273	Gm7609	TSS1241	chr1:85059341-85330913	1246	0	0.0561472
TCONS_00015825	j	NM_001081746	XLOC_000273	Gm7609	TSS1241	chr1:85059341-85330913	1698	0.509703	0.202193
TCONS_00016528	j	NM_001013817	XLOC_000276	Sp140	TSS1256	chr1:87466642-87541712	2701	0.488888	0.364623
TCONS_00005398	j	NM_175397	XLOC_001033	Sp110	TSS4142	chr1:87466642-87541712	2017	1.12988	0.729108
TCONS_00007594	j	NM_175397	XLOC_001033	Sp110	TSS4149	chr1:87466642-87541712	5091	0.107622	0.0482442
TCONS_00001850	j	NM_175397	XLOC_001033	Sp110	TSS4144	chr1:87466642-87541712	1739	0.232685	0.157686
TCONS_00006968	j	NM_001013817	XLOC_000276	Sp140	TSS1254	chr1:87466642-87541712	2794	0.209097	0.00905552
TCONS_00005095	j	NM_001013817	XLOC_000276	Sp140	TSS1256	chr1:87466642-87541712	2335	0	0.359631
TCONS_00004064	j	NM_001013817	XLOC_000276	Sp140	TSS1256	chr1:87466642-87541712	2413	1.18247	0.226535
TCONS_00018690	j	NM_175397	XLOC_001033	Sp110	TSS4144	chr1:87466642-87541712	3193	0.456395	0.32099
TCONS_00001848	=	NM_175397	XLOC_001033	Sp110	TSS4142	chr1:87466642-87541712	1939	4.35833	0.473295
TCONS_00000504	=	NM_001013817	XLOC_000276	Sp140	TSS1256	chr1:87466642-87541712	2416	2.13569	2.48772
TCONS_00006125	j	NM_001013817	XLOC_000276	Sp140	TSS1255	chr1:87466642-87541712	1372	0	0.168589
TCONS_00016052	j	NM_175397	XLOC_001033	Sp110	TSS4144	chr1:87466642-87541712	2097	0.592176	0.298067
TCONS_00005397	j	NM_175397	XLOC_001033	Sp110	TSS4141	chr1:87466642-87541712	1306	0.734794	0.538259
TCONS_00017695	j	NM_175397	XLOC_001033	Sp110	TSS4143	chr1:87466642-87541712	1925	0.00119022	1.37802
TCONS_00000507	j	NM_013673	XLOC_000277	Sp100	TSS1262	chr1:87546325-87606648	5701	1.39939	1.67405
TCONS_00006126	j	NM_013673	XLOC_000277	Sp100	TSS1262	chr1:87546325-87606648	1702	0.935589	0.526544
TCONS_00015121	j	NM_013673	XLOC_000277	Sp100	TSS1261	chr1:87546325-87606648	2223	0.760187	0.101203
TCONS_00000508	=	NM_013673	XLOC_000277	Sp100	TSS1262	chr1:87546325-87606648	2158	0.816252	0.612557
TCONS_00018451	j	NM_013673	XLOC_000277	Sp100	TSS1262	chr1:87546325-87606648	3541	0.194483	0.296738
TCONS_00006127	j	NM_013673	XLOC_000277	Sp100	TSS1262	chr1:87546325-87606648	2129	0.966718	1.95545
TCONS_00005097	j	NM_013673	XLOC_000277	Sp100	TSS1262	chr1:87546325-87606648	4685	0	0.652097
TCONS_00004065	j	NM_013673	XLOC_000277	Sp100	TSS1263	chr1:87546325-87606648	2301	0.0383335	0.522551
TCONS_00016529	j	NM_013673	XLOC_000277	Sp100	TSS1262	chr1:87546325-87606648	2138	0.191814	0.050328
TCONS_00000506	j	NM_013673	XLOC_000277	Sp100	TSS1261	chr1:87546325-87606648	3241	4.09289	3.81259
TCONS_00004388	j	NM_177055	XLOC_001034	A630001G21Rik	TSS4155	chr1:87613657-87633181	2933	0.328056	0.0587968
TCONS_00018692	j	NM_177055	XLOC_001034	A630001G21Rik	TSS4160	chr1:87613657-87633181	8429	0.487814	0.0929887
TCONS_00004389	j	NM_177055	XLOC_001034	A630001G21Rik	TSS4156	chr1:87613657-87633181	3102	0.238134	0.0469613
TCONS_00017697	j	NM_177055	XLOC_001034	A630001G21Rik	TSS4157	chr1:87613657-87633181	2758	0.12995	0.0739529
TCONS_00017698	j	NM_177055	XLOC_001034	A630001G21Rik	TSS4158	chr1:87613657-87633181	1816	0.0330949	0.146407
TCONS_00001853	=	NM_177055	XLOC_001034	A630001G21Rik	TSS4158	chr1:87613657-87633181	1936	0.642245	0.105203
TCONS_00007596	j	NM_177055	XLOC_001034	A630001G21Rik	TSS4152	chr1:87613657-87633181	2520	0.201012	0.017093
TCONS_00017436	j	NM_133781	XLOC_000278	Cab39	TSS1270	chr1:87690021-87752622	3449	34.0412	15.4725
TCONS_00006129	j	NM_133781	XLOC_000278	Cab39	TSS1269	chr1:87690021-87752622	3567	4.44458	2.96719
TCONS_00000509	=	NM_133781	XLOC_000278	Cab39	TSS1268	chr1:87690021-87752622	3800	16.6829	9.8355
TCONS_00000510	=	NM_022417	XLOC_000279	Itm2c	TSS1271	chr1:87791084-87805273	2024	36.632	161.874
TCONS_00000511	=	NR_037692	XLOC_000280	4933407L21Rik	TSS1272	chr1:87825057-87828857	1148	0	0.0627055
TCONS_00004066	j	NR_037692	XLOC_000280	4933407L21Rik	TSS1272	chr1:87825057-87828857	1198	0	0.029371
TCONS_00001856	=	NM_001033290	XLOC_001037	Gpr55	TSS4164	chr1:87834810-87871890	3851	0.663939	1.90139e-05
TCONS_00018693	j	NM_001033290	XLOC_001037	Gpr55	TSS4163	chr1:87834810-87871890	3679	0.255669	0.113856
TCONS_00017699	j	NM_001033290	XLOC_001037	Gpr55	TSS4167	chr1:87834810-87871890	2388	0	0.0935111
TCONS_00000515	=	NM_001122732	XLOC_000281	Spata3	TSS1275	chr1:87918516-87926533	1104	0.0475754	0
TCONS_00000517	=	NM_001144992	XLOC_000283	2810459M11Rik	TSS1277	chr1:87942437-87957491	3331	3.43332	1.17246
TCONS_00018456	j	NM_001144992	XLOC_000283	2810459M11Rik	TSS1278	chr1:87942437-87957491	8146	1.07997	0.178809
TCONS_00000518	=	NM_001144993	XLOC_000283	2810459M11Rik	TSS1277	chr1:87942437-87957491	4832	1.51569	0.41648
TCONS_00005098	j	NM_027357	XLOC_000284	Psmd1	TSS1281	chr1:87961193-88035870	1599	0.499704	0.279376
TCONS_00000519	=	NM_027357	XLOC_000284	Psmd1	TSS1280	chr1:87961193-88035870	3256	26.138	21.6135
TCONS_00018694	j	NM_008311	XLOC_001038	Htr2b	TSS4168	chr1:87961193-88035870	2292	0.0609484	0.0801492
TCONS_00006130	j	NM_030184	XLOC_000286	Armc9	TSS1283	chr1:88051354-88174859	5911	0.136906	0.318293
TCONS_00000522	=	NM_027456	XLOC_000286	Armc9	TSS1283	chr1:88051354-88174859	2162	0.0926744	0.839515
TCONS_00000521	=	NM_030184	XLOC_000286	Armc9	TSS1283	chr1:88051354-88174859	5157	0.827265	1.08995
TCONS_00004067	j	NM_030184	XLOC_000286	Armc9	TSS1283	chr1:88051354-88174859	6779	0.271103	0.543965
TCONS_00017438	j	NM_145222	XLOC_000287	B3gnt7	TSS1292	chr1:88199795-88203880	2270	0	0.196217
TCONS_00004068	j	NM_145222	XLOC_000287	B3gnt7	TSS1293	chr1:88199795-88203880	2189	2.82489	0.834781
TCONS_00000523	=	NM_145222	XLOC_000287	B3gnt7	TSS1291	chr1:88199795-88203880	2595	74.564	25.5238
TCONS_00001860	j	NM_010880	XLOC_001041	Ncl	TSS4174	chr1:88241293-88256030	2047	0	0.220843
TCONS_00001859	j	NM_010880	XLOC_001041	Ncl	TSS4175	chr1:88241293-88256030	2128	0.119174	0
TCONS_00017701	j	NM_010880	XLOC_001041	Ncl	TSS4174	chr1:88241293-88256030	2136	0	2.75218
TCONS_00004390	j	NM_010880	XLOC_001041	Ncl	TSS4175	chr1:88241293-88256030	2361	1.14841	0.586232
TCONS_00015329	j	NM_010880	XLOC_001041	Ncl	TSS4174	chr1:88241293-88256030	2160	73.2573	55.0808
TCONS_00001858	=	NM_010880	XLOC_001041	Ncl	TSS4173	chr1:88241293-88256030	8257	10.6994	8.83319
TCONS_00018698	j	NM_010880	XLOC_001041	Ncl	TSS4175	chr1:88241293-88256030	2051	0.15604	0
TCONS_00000524	=	NR_015507	XLOC_000288	C130036L24Rik	TSS1295	chr1:88256148-88264539	1266	0.201483	0.281993
TCONS_00015331	j	NM_010341	XLOC_001043	Nmur1	TSS4178	chr1:88282004-88294921	2260	0.162416	0.000967758
TCONS_00001863	j	NM_010341	XLOC_001043	Nmur1	TSS4178	chr1:88282004-88294921	2186	0	0.0261128
TCONS_00017702	j	NM_010341	XLOC_001043	Nmur1	TSS4181	chr1:88282004-88294921	2220	0	0.0547307
TCONS_00004391	j	NM_010341	XLOC_001043	Nmur1	TSS4178	chr1:88282004-88294921	2226	0.359569	0.112295
TCONS_00005399	=	NM_010341	XLOC_001043	Nmur1	TSS4181	chr1:88282004-88294921	2236	0	0.140927
TCONS_00000526	=	NM_008972	XLOC_000290	Ptma	TSS1297	chr1:88423310-88427273	1192	571.73	630.704
TCONS_00005400	j	NM_008801	XLOC_001045	Pde6d	TSS4187	chr1:88439589-88479245	822	0.456541	2.70294
TCONS_00001864	=	NM_008801	XLOC_001045	Pde6d	TSS4184	chr1:88439589-88479245	1092	6.9234	12.2472
TCONS_00006354	j	NM_008801	XLOC_001045	Pde6d	TSS4185	chr1:88439589-88479245	1155	0.772035	2.3312
TCONS_00005101	j	NM_172974	XLOC_000291	Cops7b	TSS1299	chr1:88479444-88503410	1739	0.16517	0
TCONS_00015831	j	NM_172974	XLOC_000291	Cops7b	TSS1301	chr1:88479444-88503410	2006	1.53801	0.993242
TCONS_00006131	j	NM_172974	XLOC_000291	Cops7b	TSS1299	chr1:88479444-88503410	1829	4.43398	3.85564
TCONS_00015125	j	NM_172974	XLOC_000291	Cops7b	TSS1300	chr1:88479444-88503410	2537	0.113877	0.470316
TCONS_00005100	j	NM_172974	XLOC_000291	Cops7b	TSS1298	chr1:88479444-88503410	2850	1.49429	1.9127
TCONS_00001866	=	NM_010933	XLOC_001047	Nppc	TSS4189	chr1:88562867-88567148	1042	0.0417436	0.0154138
TCONS_00000529	=	NM_153530	XLOC_000292	Dis3l2	TSS1302	chr1:88600378-88951578	3129	4.02055	3.76243
TCONS_00000528	=	NM_001172157	XLOC_000292	Dis3l2	TSS1302	chr1:88600378-88951578	3171	0.460805	0.271778
TCONS_00005102	j	NM_001172157	XLOC_000292	Dis3l2	TSS1302	chr1:88600378-88951578	7752	0.0318864	0.144441
TCONS_00005103	j	NM_001172157	XLOC_000292	Dis3l2	TSS1304	chr1:88600378-88951578	7569	0.244935	0.439033
TCONS_00001867	=	NM_007433	XLOC_001049	Alppl2	TSS4191	chr1:88983265-88986503	2112	0.130896	0.0506841
TCONS_00007601	j	NM_001081082	XLOC_001050	Alpi	TSS4194	chr1:88994576-88998190	2491	0.113562	0
TCONS_00001868	=	NM_001081082	XLOC_001050	Alpi	TSS4194	chr1:88994576-88998190	2337	5.2742	0.678704
TCONS_00017703	j	NM_001081082	XLOC_001050	Alpi	TSS4193	chr1:88994576-88998190	1793	0.0839066	0.256255
TCONS_00017704	j	NM_001081082	XLOC_001050	Alpi	TSS4194	chr1:88994576-88998190	2413	0.598512	0.403738
TCONS_00007600	j	NM_001081082	XLOC_001050	Alpi	TSS4192	chr1:88994576-88998190	1182	1.4779	0.338945
TCONS_00000543	=	NM_001039169	XLOC_000298	Eif4e2	TSS1335	chr1:89110274-89137063	2260	0.509437	0
TCONS_00000540	j	NM_023314	XLOC_000298	Eif4e2	TSS1334	chr1:89110274-89137063	2732	3.51862	4.06796
TCONS_00006137	j	NM_023314	XLOC_000298	Eif4e2	TSS1334	chr1:89110274-89137063	3824	0	0.465997
TCONS_00016537	j	NM_023314	XLOC_000298	Eif4e2	TSS1336	chr1:89110274-89137063	984	16.9305	11.1923
TCONS_00000542	=	NM_023314	XLOC_000298	Eif4e2	TSS1335	chr1:89110274-89137063	3394	4.56064	5.67636
TCONS_00015833	j	NM_023314	XLOC_000298	Eif4e2	TSS1334	chr1:89110274-89137063	3427	0.182238	0.840545
TCONS_00018459	j	NM_023314	XLOC_000298	Eif4e2	TSS1335	chr1:89110274-89137063	913	1.17624	0.113114
TCONS_00006136	j	NM_023314	XLOC_000298	Eif4e2	TSS1335	chr1:89110274-89137063	795	0.686456	0
TCONS_00000541	=	NM_001039170	XLOC_000298	Eif4e2	TSS1335	chr1:89110274-89137063	1809	14.211	8.99953
TCONS_00018462	j	NM_028889	XLOC_000299	Efhd1	TSS1344	chr1:89160905-89207415	1335	0.241348	0.0446614
TCONS_00000545	=	NM_028889	XLOC_000299	Efhd1	TSS1342	chr1:89160905-89207415	1805	0.333008	0
TCONS_00004075	j	NM_028889	XLOC_000299	Efhd1	TSS1342	chr1:89160905-89207415	1755	0.112845	0
TCONS_00006985	j	NM_028889	XLOC_000299	Efhd1	TSS1342	chr1:89160905-89207415	1683	0	0.0566429
TCONS_00001870	=	NM_001110227	XLOC_001052	Kcnj13	TSS4201	chr1:89223572-89347385	1349	0.102348	0
TCONS_00000546	=	NM_146112	XLOC_000300	Gigyf2	TSS1345	chr1:89223572-89347385	5743	8.13296	6.33978
TCONS_00000547	=	NM_001110212	XLOC_000300	Gigyf2	TSS1345	chr1:89223572-89347385	5694	4.09102	3.02703
TCONS_00016775	j	NM_001110227	XLOC_001052	Kcnj13	TSS4200	chr1:89223572-89347385	1436	0.134306	0.153515
TCONS_00001874	=	NM_001111314	XLOC_001053	Ngef	TSS4208	chr1:89373403-89470452	3114	5.7622	1.71391
TCONS_00001871	j	NM_001111314	XLOC_001053	Ngef	TSS4203	chr1:89373403-89470452	1381	1.56718	0.420984
TCONS_00004393	j	NM_001111314	XLOC_001053	Ngef	TSS4208	chr1:89373403-89470452	2469	0.446417	0
TCONS_00015333	j	NM_001111314	XLOC_001053	Ngef	TSS4207	chr1:89373403-89470452	2843	0.180448	0.0949785
TCONS_00001872	j	NM_001111314	XLOC_001053	Ngef	TSS4205	chr1:89373403-89470452	2183	2.24348	0.663112
TCONS_00007605	j	NM_001111314	XLOC_001053	Ngef	TSS4204	chr1:89373403-89470452	1787	1.445	0.616336
TCONS_00001873	=	NM_019867	XLOC_001053	Ngef	TSS4207	chr1:89373403-89470452	2751	0	0.0577273
TCONS_00000550	=	NM_001160164	XLOC_000302	Neu2	TSS1348	chr1:89470601-89494885	1615	0.345441	0.0462472
TCONS_00006988	j	NM_001160163	XLOC_000302	Neu2	TSS1350	chr1:89470601-89494885	2836	0.0483079	0
TCONS_00000549	=	NM_001160163	XLOC_000302	Neu2	TSS1348	chr1:89470601-89494885	1717	0.311026	0.126647
TCONS_00017444	j	NM_001110193	XLOC_000303	Inpp5d	TSS1358	chr1:89516345-89618414	4015	0.136108	0.127269
TCONS_00005105	j	NM_001110193	XLOC_000303	Inpp5d	TSS1353	chr1:89516345-89618414	4752	0.056979	0
TCONS_00000557	j	NM_001110193	XLOC_000303	Inpp5d	TSS1355	chr1:89516345-89618414	5103	0.0250139	0
TCONS_00000554	=	NM_001110193	XLOC_000303	Inpp5d	TSS1353	chr1:89516345-89618414	4755	0.386362	0
TCONS_00000553	=	NM_001110192	XLOC_000303	Inpp5d	TSS1353	chr1:89516345-89618414	4935	0.391846	0
TCONS_00005106	j	NM_001110193	XLOC_000303	Inpp5d	TSS1359	chr1:89516345-89618414	4308	0.339569	0
TCONS_00000555	=	NM_010566	XLOC_000303	Inpp5d	TSS1353	chr1:89516345-89618414	4938	2.24355	0.496941
TCONS_00006991	j	NM_001110193	XLOC_000303	Inpp5d	TSS1361	chr1:89516345-89618414	4328	0.128538	0.00739652
TCONS_00000559	j	NM_001110193	XLOC_000303	Inpp5d	TSS1356	chr1:89516345-89618414	4576	0.163492	1.2415e-05
TCONS_00017445	j	NM_001110193	XLOC_000303	Inpp5d	TSS1360	chr1:89516345-89618414	2459	0.534583	0.382229
TCONS_00000558	j	NM_001110193	XLOC_000303	Inpp5d	TSS1356	chr1:89516345-89618414	3411	0.0300027	0
TCONS_00000563	=	NR_028519	XLOC_000305	Scarna6	TSS1373	chr1:89652585-89689003	248	0.245981	0.708485
TCONS_00015128	j	NM_001205391	XLOC_000304	Atg16l1	TSS1362	chr1:89652585-89689003	2449	0.4044	0.0922245
TCONS_00000561	=	NM_001205392	XLOC_000304	Atg16l1	TSS1362	chr1:89652585-89689003	3075	3.98669	3.4994
TCONS_00000562	=	NM_029846	XLOC_000304	Atg16l1	TSS1362	chr1:89652585-89689003	3132	1.64186	2.74998
TCONS_00000560	=	NM_001205391	XLOC_000304	Atg16l1	TSS1362	chr1:89652585-89689003	3180	0	0.0782777
TCONS_00006138	j	NM_001205391	XLOC_000304	Atg16l1	TSS1372	chr1:89652585-89689003	1380	3.20606	2.87563
TCONS_00015835	j	NM_009118	XLOC_000306	Sag	TSS1382	chr1:89697725-89741843	668	0	0.811752
TCONS_00004077	j	NM_009118	XLOC_000306	Sag	TSS1382	chr1:89697725-89741843	706	0	0.609509
TCONS_00017449	j	NM_009118	XLOC_000306	Sag	TSS1376	chr1:89697725-89741843	2015	0.080429	0.318808
TCONS_00001877	=	NM_001198573	XLOC_001054	Usp40	TSS4212	chr1:89749861-89905126	7971	2.11928	2.33949
TCONS_00005402	j	NM_001198573	XLOC_001054	Usp40	TSS4210	chr1:89749861-89905126	7502	4.18051	3.02387
TCONS_00000566	=	NM_177646	XLOC_000307	Dgkd	TSS1385	chr1:89749861-89905126	5694	17.3357	13.9566
TCONS_00001876	=	NM_001033291	XLOC_001054	Usp40	TSS4212	chr1:89749861-89905126	5049	0.910619	0.836167
TCONS_00000574	=	NM_013701	XLOC_000308	Ugt1a2	TSS1393	chr1:89951985-90117280	3206	0.172759	0.013125
TCONS_00000568	j	NM_145079	XLOC_000308	Ugt1a6a	TSS1387	chr1:89951985-90117280	2153	71.5843	17.7913
TCONS_00000567	=	NM_201641	XLOC_000308	Ugt1a10	TSS1386	chr1:89951985-90117280	3242	0.0294891	0.0130554
TCONS_00018464	j	NM_145079	XLOC_000308	Ugt1a6a	TSS1392	chr1:89951985-90117280	1333	45.6924	6.64507
TCONS_00000571	=	NM_201410	XLOC_000308	Ugt1a6b	TSS1389	chr1:89951985-90117280	2293	4.17854	1.10472
TCONS_00000572	=	NM_145079	XLOC_000308	Ugt1a6a	TSS1390	chr1:89951985-90117280	3302	14.6913	2.82251
TCONS_00000570	=	NM_201642	XLOC_000308	Ugt1a7c	TSS1388	chr1:89951985-90117280	3294	0.527124	0
TCONS_00015129	j	NM_145079	XLOC_000308	Ugt1a6a	TSS1387	chr1:89951985-90117280	1414	1.32225	1.5589
TCONS_00000575	=	NM_201645	XLOC_000308	Ugt1a1	TSS1394	chr1:89951985-90117280	3229	11.2817	3.20648
TCONS_00001880	=	NR_040291	XLOC_001062	6430706D22Rik	TSS4224	chr1:90123594-90174154	3638	17.2528	13.7599
TCONS_00001881	=	NM_172505	XLOC_001062	A730008H23Rik	TSS4222	chr1:90123594-90174154	2217	1.64763	1.25379
TCONS_00001879	=	NM_198652	XLOC_001062	Hjurp	TSS4222	chr1:90123594-90174154	8439	7.19496	4.91407
TCONS_00000576	=	NM_001177364	XLOC_000309	Heatr7b1	TSS1395	chr1:90123594-90174154	7526	0.116344	0.0224506
TCONS_00001884	=	NM_177305	XLOC_001064	Arl4c	TSS4227	chr1:90594800-90598766	3966	2.13349	2.3992
TCONS_00000583	j	NM_133816	XLOC_000315	Sh3bp4	TSS1408	chr1:90966775-91059934	5027	1.14934	0.706386
TCONS_00007001	j	NM_133816	XLOC_000315	Sh3bp4	TSS1408	chr1:90966775-91059934	4579	0.44738	1.01529
TCONS_00017452	j	NM_133816	XLOC_000315	Sh3bp4	TSS1406	chr1:90966775-91059934	4825	0.40968	1.5979
TCONS_00007000	j	NM_133816	XLOC_000315	Sh3bp4	TSS1407	chr1:90966775-91059934	4797	1.1095	8.85934e-05
TCONS_00000582	=	NM_133816	XLOC_000315	Sh3bp4	TSS1405	chr1:90966775-91059934	5345	1.65505	1.47331
TCONS_00015130	j	NM_178119	XLOC_000316	Agap1	TSS1415	chr1:91351385-91791861	9940	0	0.394924
TCONS_00000585	=	NM_178119	XLOC_000316	Agap1	TSS1410	chr1:91351385-91791861	9581	2.75178	3.35671
TCONS_00005113	j	NM_178119	XLOC_000316	Agap1	TSS1414	chr1:91351385-91791861	10189	0.768973	9.30078
TCONS_00000584	=	NM_001037136	XLOC_000316	Agap1	TSS1410	chr1:91351385-91791861	9422	0.10357	0
TCONS_00006140	j	NM_178119	XLOC_000316	Agap1	TSS1416	chr1:91351385-91791861	8715	0.230494	1.68068
TCONS_00015837	j	NM_178119	XLOC_000316	Agap1	TSS1418	chr1:91351385-91791861	7600	1.19776	3.27263
TCONS_00007005	j	NM_178119	XLOC_000316	Agap1	TSS1417	chr1:91351385-91791861	8477	0.783745	4.97829
TCONS_00015131	j	NM_007722	XLOC_000317	Cxcr7	TSS1422	chr1:92100577-92112863	1897	7.19454	30.2491
TCONS_00016539	j	NM_007722	XLOC_000317	Cxcr7	TSS1421	chr1:92100577-92112863	2862	0.20273	0.63019
TCONS_00000587	=	NM_007722	XLOC_000317	Cxcr7	TSS1421	chr1:92100577-92112863	2579	4.22675	18.2538
TCONS_00015132	j	NM_133805	XLOC_000318	Cops8	TSS1424	chr1:92499999-92509916	616	1.47189	1.73221
TCONS_00015838	j	NM_133805	XLOC_000318	Cops8	TSS1426	chr1:92499999-92509916	1000	0	0.0962365
TCONS_00000588	=	NM_133805	XLOC_000318	Cops8	TSS1424	chr1:92499999-92509916	1843	12.0981	18.0832
TCONS_00018465	j	NM_133805	XLOC_000318	Cops8	TSS1427	chr1:92499999-92509916	934	3.86498	6.16106
TCONS_00001891	=	NM_001243009	XLOC_001073	Col6a3	TSS4246	chr1:92663299-92740576	9022	11.6898	174.756
TCONS_00001890	=	NM_001243008	XLOC_001073	Col6a3	TSS4246	chr1:92663299-92740576	10843	2.88533	63.1969
TCONS_00016055	j	NM_001243008	XLOC_001073	Col6a3	TSS4246	chr1:92663299-92740576	8466	2.45833	37.5332
TCONS_00005407	j	NM_001243008	XLOC_001073	Col6a3	TSS4245	chr1:92663299-92740576	4428	13.1882	222.283
TCONS_00000589	=	NM_053015	XLOC_000320	Mlph	TSS1445	chr1:92787962-92847827	4484	17.0591	6.45011
TCONS_00000591	j	NM_053015	XLOC_000320	Mlph	TSS1447	chr1:92787962-92847827	3092	3.75021	0.0396517
TCONS_00004082	j	NM_053015	XLOC_000320	Mlph	TSS1444	chr1:92787962-92847827	4546	1.74467	1.10657
TCONS_00005117	j	NM_053015	XLOC_000320	Mlph	TSS1448	chr1:92787962-92847827	3073	6.60709	2.29722
TCONS_00000590	j	NM_053015	XLOC_000320	Mlph	TSS1446	chr1:92787962-92847827	3816	1.28007	0.487686
TCONS_00018704	j	NM_008998	XLOC_001075	Rab17	TSS4251	chr1:92853897-92866319	1359	0.305252	0
TCONS_00001893	=	NM_001159725	XLOC_001075	Rab17	TSS4254	chr1:92853897-92866319	1559	0.120656	0.181451
TCONS_00015336	j	NM_008998	XLOC_001075	Rab17	TSS4252	chr1:92853897-92866319	1607	1.60375	0
TCONS_00001894	=	NM_008998	XLOC_001075	Rab17	TSS4252	chr1:92853897-92866319	1790	2.72607	1.4631
TCONS_00005408	j	NM_008998	XLOC_001075	Rab17	TSS4253	chr1:92853897-92866319	1353	0.752839	5.16028e-05
TCONS_00001895	j	NM_008998	XLOC_001075	Rab17	TSS4252	chr1:92853897-92866319	1207	0.15796	0.0165095
TCONS_00006144	j	NM_008515	XLOC_000322	Lrrfip1	TSS1452	chr1:92895303-93027219	3794	0.235328	0.266912
TCONS_00000594	=	NM_001111311	XLOC_000322	Lrrfip1	TSS1452	chr1:92895303-93027219	3662	16.8755	7.06917
TCONS_00015839	j	NM_008515	XLOC_000322	Lrrfip1	TSS1452	chr1:92895303-93027219	4214	0.0301762	0.0186051
TCONS_00015840	j	NM_008515	XLOC_000322	Lrrfip1	TSS1452	chr1:92895303-93027219	3848	0.20502	0.0384147
TCONS_00000593	=	NM_001111312	XLOC_000322	Lrrfip1	TSS1451	chr1:92895303-93027219	2106	2.93534	5.8409
TCONS_00000597	=	NM_001033408	XLOC_000323	Rbm44	TSS1457	chr1:93041679-93067372	3851	0.0303115	0.0113211
TCONS_00017454	j	NM_001168392	XLOC_000324	Ramp1	TSS1458	chr1:93076398-93121773	945	7.79902	2.62882
TCONS_00000599	=	NM_178401	XLOC_000324	Ramp1	TSS1458	chr1:93076398-93121773	852	0.380401	0.0806203
TCONS_00004083	j	NM_001168392	XLOC_000324	Ramp1	TSS1459	chr1:93076398-93121773	672	32.9878	10.6099
TCONS_00000600	=	NM_016894	XLOC_000324	Ramp1	TSS1458	chr1:93076398-93121773	2549	11.454	4.19578
TCONS_00000598	=	NM_001168392	XLOC_000324	Ramp1	TSS1458	chr1:93076398-93121773	931	0.0936116	0
TCONS_00015841	j	NM_026454	XLOC_000325	Ube2f	TSS1461	chr1:93146892-93193961	873	0.841282	1.08619
TCONS_00000601	=	NM_026454	XLOC_000325	Ube2f	TSS1460	chr1:93146892-93193961	1363	18.0058	12.9432
TCONS_00000602	j	NM_026454	XLOC_000325	Ube2f	TSS1460	chr1:93146892-93193961	8075	0.403105	0.529174
TCONS_00006145	j	NM_026454	XLOC_000325	Ube2f	TSS1460	chr1:93146892-93193961	7879	0.892551	0.994306
TCONS_00000605	=	NM_016717	XLOC_000326	Scly	TSS1470	chr1:93194914-93217657	2207	6.59309	12.2125
TCONS_00001896	=	NM_023343	XLOC_001076	Ilkap	TSS4255	chr1:93263006-93295863	1368	9.90595	13.8682
TCONS_00000610	=	NM_173395	XLOC_000329	Fam132b	TSS1475	chr1:93263006-93295863	2815	3.14147	0.574109
TCONS_00004397	j	NM_023343	XLOC_001076	Ilkap	TSS4256	chr1:93263006-93295863	1281	6.95161	8.83373
TCONS_00007019	j	NM_173395	XLOC_000329	Fam132b	TSS1476	chr1:93263006-93295863	24094	0.532032	0.642613
TCONS_00000611	j	NM_173395	XLOC_000329	Fam132b	TSS1477	chr1:93263006-93295863	27042	0.0255006	0
TCONS_00015337	j	NM_023343	XLOC_001076	Ilkap	TSS4255	chr1:93263006-93295863	1419	2.29459	3.19753
TCONS_00001897	=	NR_026924	XLOC_001077	1700020N18Rik	TSS4260	chr1:93301456-93302606	546	0.0439558	0
TCONS_00004399	j	NM_019479	XLOC_001078	Hes6	TSS4262	chr1:93308059-93310646	1888	2.63205	2.29705
TCONS_00001898	=	NM_019479	XLOC_001078	Hes6	TSS4261	chr1:93308059-93310646	1335	28.6564	17.0914
TCONS_00001899	=	NM_011066	XLOC_001079	Per2	TSS4270	chr1:93312557-93355905	5837	2.02021	0.8175
TCONS_00017709	j	NM_011066	XLOC_001079	Per2	TSS4268	chr1:93312557-93355905	4593	0.0593195	0.392553
TCONS_00017710	j	NM_011066	XLOC_001079	Per2	TSS4269	chr1:93312557-93355905	4945	0.0126456	0.214445
TCONS_00007620	j	NM_011066	XLOC_001079	Per2	TSS4264	chr1:93312557-93355905	2722	0.138114	0.163024
TCONS_00005411	j	NM_011066	XLOC_001079	Per2	TSS4270	chr1:93312557-93355905	6340	0	0.32742
TCONS_00007621	j	NM_011066	XLOC_001079	Per2	TSS4265	chr1:93312557-93355905	5037	0.761139	0
TCONS_00007020	j	NM_028718	XLOC_000330	Traf3ip1	TSS1478	chr1:93391244-93426244	2578	0.061174	0.26951
TCONS_00000612	=	NM_028718	XLOC_000330	Traf3ip1	TSS1478	chr1:93391244-93426244	3500	1.80118	2.20061
TCONS_00007021	j	NM_001039126	XLOC_000331	Asb1	TSS1483	chr1:93437141-93456340	5637	0.171017	0.155486
TCONS_00005123	j	NM_001039126	XLOC_000331	Asb1	TSS1483	chr1:93437141-93456340	6149	0.853794	2.60729
TCONS_00000615	=	NM_001039126	XLOC_000331	Asb1	TSS1483	chr1:93437141-93456340	5971	0.172664	1.16361
TCONS_00015136	j	NM_001039126	XLOC_000331	Asb1	TSS1485	chr1:93437141-93456340	5505	0.273236	1.70911
TCONS_00000617	=	NM_007855	XLOC_000332	Twist2	TSS1486	chr1:93698053-93744903	1312	0.472344	8.16891
TCONS_00007623	j	NM_207225	XLOC_001080	Hdac4	TSS4272	chr1:93824865-94092031	4965	0.916859	1.62187
TCONS_00001903	j	NM_207225	XLOC_001080	Hdac4	TSS4275	chr1:93824865-94092031	8316	1.29845	1.73648
TCONS_00001902	j	NM_207225	XLOC_001080	Hdac4	TSS4276	chr1:93824865-94092031	8121	0.718483	0.517595
TCONS_00016783	j	NM_207225	XLOC_001080	Hdac4	TSS4275	chr1:93824865-94092031	7744	0	0.0588946
TCONS_00015338	j	NM_207225	XLOC_001080	Hdac4	TSS4273	chr1:93824865-94092031	5691	0.414361	0.260462
TCONS_00001901	j	NM_207225	XLOC_001080	Hdac4	TSS4276	chr1:93824865-94092031	8106	0.937862	0.833819
TCONS_00005413	j	NM_024197	XLOC_001081	Ndufa10	TSS4283	chr1:94336105-94370398	642	19.5022	4.66509
TCONS_00001904	=	NM_024197	XLOC_001081	Ndufa10	TSS4282	chr1:94336105-94370398	1462	68.3158	32.1964
TCONS_00001908	=	NR_028108	XLOC_001085	Myeov2	TSS4289	chr1:94533721-94538562	674	0.741323	1.15326
TCONS_00001909	=	NM_001163425	XLOC_001085	Myeov2	TSS4289	chr1:94533721-94538562	438	62.5817	55.4551
TCONS_00001910	=	NM_153114	XLOC_001086	Otos	TSS4291	chr1:94540494-94545418	704	0.0169357	0.0859316
TCONS_00007626	j	NM_153114	XLOC_001086	Otos	TSS4290	chr1:94540494-94545418	1480	0	0.0320713
TCONS_00000624	=	NM_016696	XLOC_000339	Gpc1	TSS1507	chr1:94728262-94756881	3552	1.9762	28.2078
TCONS_00004090	j	NM_016696	XLOC_000339	Gpc1	TSS1508	chr1:94728262-94756881	3282	3.17901	34.3779
TCONS_00018705	j	NM_172850	XLOC_001087	Ankmy1	TSS4292	chr1:94757720-94799483	3078	0.0726112	0.0151548
TCONS_00000627	=	NM_181405	XLOC_000341	Rnpepl1	TSS1514	chr1:94803117-94821981	3039	33.6186	22.9437
TCONS_00000626	=	NM_175118	XLOC_000341	Dusp28	TSS1510	chr1:94803117-94821981	1606	2.36141	2.72728
TCONS_00005128	j	NM_011796	XLOC_000342	Capn10	TSS1524	chr1:94830119-94847167	1081	1.34752	1.2718
TCONS_00004091	j	NM_011796	XLOC_000342	Capn10	TSS1522	chr1:94830119-94847167	2010	0	0.0817971
TCONS_00015845	j	NM_011796	XLOC_000342	Capn10	TSS1525	chr1:94830119-94847167	887	1.93689	0.379718
TCONS_00001914	=	NR_015525	XLOC_001088	9430060I03Rik	TSS4295	chr1:94830119-94847167	1672	0.402887	0.0792473
TCONS_00000628	=	NM_011796	XLOC_000342	Capn10	TSS1523	chr1:94830119-94847167	2877	4.04789	4.84542
TCONS_00000633	=	NM_022320	XLOC_000343	Gpr35	TSS1539	chr1:94847325-94884436	4233	0.126237	0.0600698
TCONS_00000631	=	NM_001104529	XLOC_000343	Gpr35	TSS1537	chr1:94847325-94884436	3997	0.741663	0.391304
TCONS_00018471	j	NM_022320	XLOC_000343	Gpr35	TSS1530	chr1:94847325-94884436	5416	5.05693	0.965221
TCONS_00000634	=	NM_001159658	XLOC_000344	Aqp12	TSS1543	chr1:94902910-94908846	1085	0	0.0752673
TCONS_00000635	=	NM_177587	XLOC_000344	Aqp12	TSS1543	chr1:94902910-94908846	1088	0.250548	2.71943e-05
TCONS_00001916	=	NM_001110315	XLOC_001089	Kif1a	TSS4300	chr1:94912032-94998442	8233	0.183272	3.87803e-05
TCONS_00005414	j	NM_008440	XLOC_001089	Kif1a	TSS4299	chr1:94912032-94998442	8189	0	0.0402797
TCONS_00016057	j	NM_008440	XLOC_001089	Kif1a	TSS4298	chr1:94912032-94998442	5624	0	0.0447688
TCONS_00007627	j	NM_008440	XLOC_001089	Kif1a	TSS4296	chr1:94912032-94998442	4399	0.0659975	0
TCONS_00000636	=	NM_016702	XLOC_000345	Agxt	TSS1544	chr1:95031852-95042298	1517	0.0779368	1.16536e-05
TCONS_00007035	j	NM_016702	XLOC_000345	Agxt	TSS1546	chr1:95031852-95042298	1535	1.14571e-06	0.0577395
TCONS_00007628	j	NM_001159940	XLOC_001090	2310007B03Rik	TSS4301	chr1:95047777-95057525	1648	0.200177	0.0721011
TCONS_00007630	j	NM_001159940	XLOC_001090	2310007B03Rik	TSS4303	chr1:95047777-95057525	3174	0.176703	0.0318798
TCONS_00001919	=	NM_172411	XLOC_001090	2310007B03Rik	TSS4305	chr1:95047777-95057525	2293	4.01968e-05	0.221298
TCONS_00007631	j	NM_001159940	XLOC_001090	2310007B03Rik	TSS4304	chr1:95047777-95057525	2651	0.180214	0.0280275
TCONS_00001918	=	NM_001159940	XLOC_001090	2310007B03Rik	TSS4305	chr1:95047777-95057525	2302	2.30737	0.530344
TCONS_00007629	j	NM_001159940	XLOC_001090	2310007B03Rik	TSS4302	chr1:95047777-95057525	2287	0.243457	0
TCONS_00005129	j	NM_172463	XLOC_000346	Sned1	TSS1550	chr1:95132421-95203295	8813	0.106573	0.0889045
TCONS_00016545	j	NM_172463	XLOC_000346	Sned1	TSS1549	chr1:95132421-95203295	11877	0	0.18843
TCONS_00007038	j	NM_172463	XLOC_000346	Sned1	TSS1553	chr1:95132421-95203295	17481	0.405431	0.309354
TCONS_00001922	=	NM_178051	XLOC_001091	Mterfd2	TSS4308	chr1:95132421-95203295	6636	2.59609	2.18425
TCONS_00000638	=	NM_172463	XLOC_000346	Sned1	TSS1549	chr1:95132421-95203295	4474	0.897236	0.749856
TCONS_00000637	j	NM_172463	XLOC_000346	Sned1	TSS1549	chr1:95132421-95203295	14718	0	0.0984846
TCONS_00017461	j	NM_172463	XLOC_000346	Sned1	TSS1551	chr1:95132421-95203295	12618	0	0.060896
TCONS_00006150	j	NM_172463	XLOC_000346	Sned1	TSS1554	chr1:95132421-95203295	7211	0.870482	0.283506
TCONS_00004094	j	NM_172463	XLOC_000346	Sned1	TSS1549	chr1:95132421-95203295	10132	1.15594	0.231932
TCONS_00016058	j	NM_080850	XLOC_001092	Pask	TSS4311	chr1:95205429-95270061	4484	0.3203	0.0400962
TCONS_00017711	j	NM_080850	XLOC_001092	Pask	TSS4315	chr1:95205429-95270061	3193	0.0826198	0.196023
TCONS_00016787	j	NM_080850	XLOC_001092	Pask	TSS4312	chr1:95205429-95270061	3944	0	0.0639146
TCONS_00006151	j	NM_023200	XLOC_000347	Ppp1r7	TSS1558	chr1:95205429-95270061	9755	0	0.0463301
TCONS_00005417	j	NM_080850	XLOC_001092	Pask	TSS4312	chr1:95205429-95270061	3852	0	0.0476324
TCONS_00001923	=	NM_080850	XLOC_001092	Pask	TSS4312	chr1:95205429-95270061	5119	0.695406	0.273793
TCONS_00000639	=	NM_023200	XLOC_000347	Ppp1r7	TSS1557	chr1:95205429-95270061	10245	3.48977	2.79148
TCONS_00005416	j	NM_080850	XLOC_001092	Pask	TSS4313	chr1:95205429-95270061	5176	0	0.129131
TCONS_00016786	j	NM_080850	XLOC_001092	Pask	TSS4310	chr1:95205429-95270061	2926	0.309493	0.298508
TCONS_00000640	=	NM_207031	XLOC_000348	Ano7	TSS1562	chr1:95270394-95300906	3977	8.66283	1.8229
TCONS_00007039	j	NM_207031	XLOC_000348	Ano7	TSS1565	chr1:95270394-95300906	2530	3.38364	0.956424
TCONS_00015847	j	NM_207031	XLOC_000348	Ano7	TSS1562	chr1:95270394-95300906	4184	5.38187	1.01958
TCONS_00018476	j	NM_207031	XLOC_000348	Ano7	TSS1564	chr1:95270394-95300906	4557	7.25402	1.41921
TCONS_00017462	j	NM_207031	XLOC_000348	Ano7	TSS1562	chr1:95270394-95300906	4572	1.05927	0.362749
TCONS_00018706	j	NM_133808	XLOC_001093	Hdlbp	TSS4316	chr1:95302476-95375385	6107	0.359977	0.259785
TCONS_00001925	=	NM_133808	XLOC_001093	Hdlbp	TSS4319	chr1:95302476-95375385	6238	30.5584	10.562
TCONS_00004403	j	NM_133808	XLOC_001093	Hdlbp	TSS4316	chr1:95302476-95375385	3915	5.2103	1.44583
TCONS_00001924	j	NM_133808	XLOC_001093	Hdlbp	TSS4316	chr1:95302476-95375385	6276	30.9912	30.9224
TCONS_00015341	j	NM_133808	XLOC_001093	Hdlbp	TSS4318	chr1:95302476-95375385	6642	10.0574	7.54701
TCONS_00018707	j	NM_133808	XLOC_001093	Hdlbp	TSS4316	chr1:95302476-95375385	3769	0.158051	0.0859742
TCONS_00000644	=	NM_010891	XLOC_000349	Sept2	TSS1566	chr1:95375569-95406309	3222	34.8974	50.1841
TCONS_00000642	=	NM_001159717	XLOC_000349	Sept2	TSS1566	chr1:95375569-95406309	3218	2.58799	2.93885
TCONS_00000643	=	NM_001159718	XLOC_000349	Sept2	TSS1566	chr1:95375569-95406309	3191	0.156101	1.44648
TCONS_00000645	=	NM_001159719	XLOC_000349	Sept2	TSS1566	chr1:95375569-95406309	3266	4.10378	5.61356
TCONS_00017463	j	NM_145519	XLOC_000350	Farp2	TSS1568	chr1:95408680-95551070	14771	0	0.0490058
TCONS_00006362	j	NM_021537	XLOC_001094	Stk25	TSS4323	chr1:95408680-95551070	1866	25.6019	15.9735
TCONS_00000646	j	NM_145519	XLOC_000350	Farp2	TSS1567	chr1:95408680-95551070	15515	6.98189	3.35234
TCONS_00016061	j	NM_021537	XLOC_001094	Stk25	TSS4322	chr1:95408680-95551070	2220	24.1314	5.39279
TCONS_00005418	j	NM_021537	XLOC_001094	Stk25	TSS4320	chr1:95408680-95551070	2718	4.75683	2.40029
TCONS_00000647	=	NM_145519	XLOC_000350	Farp2	TSS1567	chr1:95408680-95551070	11721	4.11795	3.05533
TCONS_00001926	=	NM_021537	XLOC_001094	Stk25	TSS4320	chr1:95408680-95551070	3254	18.438	12.8435
TCONS_00018708	j	NM_021537	XLOC_001094	Stk25	TSS4320	chr1:95408680-95551070	2787	0.119853	0
TCONS_00007633	j	NM_021537	XLOC_001094	Stk25	TSS4320	chr1:95408680-95551070	2087	10.9043	14.7426
TCONS_00018477	j	NM_145519	XLOC_000350	Farp2	TSS1569	chr1:95408680-95551070	13844	0.0660019	0
TCONS_00017712	j	NM_021537	XLOC_001094	Stk25	TSS4320	chr1:95408680-95551070	2401	2.49192	0
TCONS_00001927	j	NM_021537	XLOC_001094	Stk25	TSS4320	chr1:95408680-95551070	2767	6.04567	8.92423
TCONS_00006363	j	NM_021537	XLOC_001094	Stk25	TSS4324	chr1:95408680-95551070	1716	0.524643	1.3077
TCONS_00016789	j	NM_021537	XLOC_001094	Stk25	TSS4320	chr1:95408680-95551070	1865	0.177519	0.385716
TCONS_00015342	j	NM_021537	XLOC_001094	Stk25	TSS4321	chr1:95408680-95551070	1807	0	0.311303
TCONS_00017464	j	NM_016778	XLOC_000351	Bok	TSS1582	chr1:95582125-95592339	1421	0.932414	1.01756
TCONS_00000649	=	NM_016778	XLOC_000351	Bok	TSS1581	chr1:95582125-95592339	1432	9.3672	3.06813
TCONS_00000648	j	NM_016778	XLOC_000351	Bok	TSS1580	chr1:95582125-95592339	1493	0.504098	0.397136
TCONS_00000650	j	NM_174874	XLOC_000352	Atg4b	TSS1583	chr1:95601967-95698809	11349	0.236355	0.456227
TCONS_00000651	=	NM_174874	XLOC_000352	Atg4b	TSS1584	chr1:95601967-95698809	2964	11.739	13.2048
TCONS_00016062	j	NM_025920	XLOC_001095	Thap4	TSS4325	chr1:95601967-95698809	717	35.4114	11.68
TCONS_00017713	j	NM_001105667	XLOC_001096	Dtymk	TSS4330	chr1:95601967-95698809	1106	0.639778	0.528929
TCONS_00007634	j	NM_001105667	XLOC_001096	Dtymk	TSS4330	chr1:95601967-95698809	2026	2.10629	2.81482
TCONS_00001929	=	NM_001105667	XLOC_001096	Dtymk	TSS4329	chr1:95601967-95698809	1003	12.163	9.93103
TCONS_00015344	j	NM_001105667	XLOC_001096	Dtymk	TSS4331	chr1:95601967-95698809	1291	0.769422	1.21598
TCONS_00015343	j	NM_001105667	XLOC_001096	Dtymk	TSS4332	chr1:95601967-95698809	1089	0.954692	1.0851
TCONS_00001928	=	NM_025920	XLOC_001095	Thap4	TSS4327	chr1:95601967-95698809	2160	7.3965	8.531
TCONS_00016790	j	NM_025920	XLOC_001095	Thap4	TSS4326	chr1:95601967-95698809	1895	2.85518	0.43967
TCONS_00007635	j	NM_001105667	XLOC_001096	Dtymk	TSS4331	chr1:95601967-95698809	1534	4.7461	4.18579
TCONS_00000652	=	NM_025454	XLOC_000353	Ing5	TSS1589	chr1:95700538-95718677	4538	3.66074	2.80909
TCONS_00005135	j	NM_025454	XLOC_000353	Ing5	TSS1589	chr1:95700538-95718677	4538	0	0.0787619
TCONS_00000653	j	NM_025454	XLOC_000353	Ing5	TSS1590	chr1:95700538-95718677	4500	0.15897	0.716716
TCONS_00018478	j	NM_178882	XLOC_000354	D2hgdh	TSS1592	chr1:95721816-95883364	8288	0.381997	0.267943
TCONS_00000657	=	NM_199366	XLOC_000355	Gal3st2	TSS1600	chr1:95721816-95883364	2846	9.56836	1.57178
TCONS_00015142	j	NM_199366	XLOC_000355	Gal3st2	TSS1601	chr1:95721816-95883364	2615	6.73121	2.00269
TCONS_00000660	=	NM_001205249	XLOC_000356	Gm9994	TSS1607	chr1:95721816-95883364	1185	8.27115	2.13035
TCONS_00016550	j	NM_178882	XLOC_000354	D2hgdh	TSS1592	chr1:95721816-95883364	3438	1.1353	1.19837
TCONS_00016551	j	NM_178882	XLOC_000354	D2hgdh	TSS1594	chr1:95721816-95883364	2650	1.52068	1.06585
TCONS_00000655	j	NM_178882	XLOC_000354	D2hgdh	TSS1595	chr1:95721816-95883364	7134	1.50868	0.704891
TCONS_00000654	=	NM_178882	XLOC_000354	D2hgdh	TSS1592	chr1:95721816-95883364	3058	1.99118	0.638784
TCONS_00015853	j	NM_178882	XLOC_000354	D2hgdh	TSS1592	chr1:95721816-95883364	4581	0.000662437	0.0356739
TCONS_00000658	j	NM_199366	XLOC_000355	Gal3st2	TSS1602	chr1:95721816-95883364	2882	0.127024	0
TCONS_00004096	j	NM_178882	XLOC_000354	D2hgdh	TSS1592	chr1:95721816-95883364	7686	0.086401	0
TCONS_00018479	j	NM_178882	XLOC_000354	D2hgdh	TSS1593	chr1:95721816-95883364	7737	0.144226	0
TCONS_00007052	j	NM_001039219	XLOC_000358	Gm6086	TSS1624	chr1:95886012-95913869	3688	0.0508183	0.105419
TCONS_00017465	j	NM_001039219	XLOC_000358	Gm6086	TSS1623	chr1:95886012-95913869	9094	3.14548	0.570768
TCONS_00000665	=	NM_001039219	XLOC_000358	Gm6086	TSS1621	chr1:95886012-95913869	4059	0.0419202	0.000621625
TCONS_00000666	j	NM_001039219	XLOC_000358	Gm6086	TSS1625	chr1:95886012-95913869	3279	0.163127	0.000820098
TCONS_00001932	=	NM_008798	XLOC_001098	Pdcd1	TSS4337	chr1:95934559-95950386	1930	0.223263	0.025928
TCONS_00000673	=	NM_026321	XLOC_000361	Fam174a	TSS1634	chr1:97210204-97231861	2107	4.40585	4.77076
TCONS_00000672	j	NM_026321	XLOC_000361	Fam174a	TSS1634	chr1:97210204-97231861	756	5.09178	6.12944
TCONS_00007056	j	NM_026321	XLOC_000361	Fam174a	TSS1634	chr1:97210204-97231861	785	2.47979	3.91312
TCONS_00001935	=	NM_001159745	XLOC_001099	St8sia4	TSS4340	chr1:97484222-97564171	1394	0.0679795	0.0854592
TCONS_00001934	=	NM_009183	XLOC_001099	St8sia4	TSS4340	chr1:97484222-97564171	5413	1.35411	0.158941
TCONS_00001939	=	NM_172658	XLOC_001103	Slco4c1	TSS4344	chr1:98715360-98778201	2394	0.0481522	0
TCONS_00004408	j	NM_133825	XLOC_001106	D1Ertd622e	TSS4347	chr1:99540427-99558595	2740	8.85261	1.60727
TCONS_00004407	j	NM_133825	XLOC_001106	D1Ertd622e	TSS4348	chr1:99540427-99558595	3037	1.42619	1.08493
TCONS_00001942	=	NM_133825	XLOC_001106	D1Ertd622e	TSS4349	chr1:99540427-99558595	2738	9.67063	7.4299
TCONS_00001943	=	NM_173760	XLOC_001107	Ppip5k2	TSS4358	chr1:99602622-99690248	5565	7.3604	2.84884
TCONS_00005425	j	NM_173760	XLOC_001107	Ppip5k2	TSS4358	chr1:99602622-99690248	5535	0.0627204	0
TCONS_00006364	j	NM_173760	XLOC_001107	Ppip5k2	TSS4358	chr1:99602622-99690248	8857	0.764057	0.734051
TCONS_00005138	j	NM_026250	XLOC_000364	Gin1	TSS1641	chr1:99602622-99690248	3849	0.101048	0.322571
TCONS_00006365	j	NM_173760	XLOC_001107	Ppip5k2	TSS4358	chr1:99602622-99690248	6585	0.179116	0.117646
TCONS_00018709	j	NM_173760	XLOC_001107	Ppip5k2	TSS4357	chr1:99602622-99690248	5349	0.124706	0
TCONS_00016065	j	NM_173760	XLOC_001107	Ppip5k2	TSS4358	chr1:99602622-99690248	5745	0.34307	0
TCONS_00007641	j	NM_173760	XLOC_001107	Ppip5k2	TSS4358	chr1:99602622-99690248	5648	0.113097	0.678061
TCONS_00007639	j	NM_173760	XLOC_001107	Ppip5k2	TSS4352	chr1:99602622-99690248	2829	1.07671	0.723939
TCONS_00005137	j	NM_026250	XLOC_000364	Gin1	TSS1639	chr1:99602622-99690248	1066	1.82595	1.36486
TCONS_00016792	j	NM_173760	XLOC_001107	Ppip5k2	TSS4358	chr1:99602622-99690248	5207	0.0526685	0.0846142
TCONS_00006154	j	NM_026250	XLOC_000364	Gin1	TSS1641	chr1:99602622-99690248	3819	0.751042	0.402947
TCONS_00005421	j	NM_173760	XLOC_001107	Ppip5k2	TSS4351	chr1:99602622-99690248	2263	0.339969	0.794039
TCONS_00005422	j	NM_173760	XLOC_001107	Ppip5k2	TSS4355	chr1:99602622-99690248	4086	2.73341	0.150213
TCONS_00018483	j	NM_026250	XLOC_000364	Gin1	TSS1639	chr1:99602622-99690248	1311	0.174491	0.121386
TCONS_00000675	=	NM_026250	XLOC_000364	Gin1	TSS1639	chr1:99602622-99690248	2041	1.38302	1.36487
TCONS_00016791	j	NM_173760	XLOC_001107	Ppip5k2	TSS4358	chr1:99602622-99690248	5468	0.238301	0
TCONS_00015345	j	NM_173760	XLOC_001107	Ppip5k2	TSS4359	chr1:99602622-99690248	6065	0.17012	0.535617
TCONS_00005424	j	NM_173760	XLOC_001107	Ppip5k2	TSS4358	chr1:99602622-99690248	5710	0.107964	0.11656
TCONS_00005423	j	NM_173760	XLOC_001107	Ppip5k2	TSS4356	chr1:99602622-99690248	4741	0.193357	0.53882
TCONS_00016066	j	NM_013626	XLOC_001108	Pam	TSS4361	chr1:99717670-99992218	4060	10.2537	26.262
TCONS_00018710	j	NM_013626	XLOC_001108	Pam	TSS4360	chr1:99717670-99992218	2036	12.1821	19.3112
TCONS_00018711	j	NM_013626	XLOC_001108	Pam	TSS4361	chr1:99717670-99992218	3535	11.6929	14.9081
TCONS_00017714	j	NM_013626	XLOC_001108	Pam	TSS4362	chr1:99717670-99992218	2630	7.69168	10.4707
TCONS_00016793	j	NM_013626	XLOC_001108	Pam	TSS4363	chr1:99717670-99992218	1956	10.212	14.2222
TCONS_00001945	=	NR_037993	XLOC_001108	B230216N24Rik	TSS4365	chr1:99717670-99992218	1178	0.263756	0.40568
TCONS_00018485	j	NR_040439	XLOC_000365	1810006J02Rik	TSS1644	chr1:100028043-100041232	955	0.295721	0.125276
TCONS_00000676	=	NR_040439	XLOC_000365	1810006J02Rik	TSS1644	chr1:100028043-100041232	1687	0.0350112	0
TCONS_00007643	j	NM_178779	XLOC_001110	Rnf152	TSS4368	chr1:107173487-107253287	8225	2.07331	2.10787
TCONS_00001947	=	NM_001160368	XLOC_001110	Rnf152	TSS4370	chr1:107173487-107253287	8406	1.50386	6.42873
TCONS_00001948	=	NM_178779	XLOC_001110	Rnf152	TSS4370	chr1:107173487-107253287	8529	1.59808	2.81124
TCONS_00007644	j	NM_013784	XLOC_001111	Pign	TSS4371	chr1:107410277-107560253	8738	0.300789	0.596366
TCONS_00001950	j	NM_013784	XLOC_001111	Pign	TSS4376	chr1:107410277-107560253	5792	0.614325	0.759712
TCONS_00016794	j	NM_013784	XLOC_001111	Pign	TSS4374	chr1:107410277-107560253	3970	0	0.0924708
TCONS_00016067	j	NM_013784	XLOC_001111	Pign	TSS4373	chr1:107410277-107560253	4356	1.01051	0.128485
TCONS_00001952	j	NM_013784	XLOC_001111	Pign	TSS4372	chr1:107410277-107560253	6645	1.15272	2.11118
TCONS_00001951	=	NM_013784	XLOC_001111	Pign	TSS4372	chr1:107410277-107560253	7017	3.9726	3.088
TCONS_00001949	j	NM_013784	XLOC_001111	Pign	TSS4375	chr1:107410277-107560253	3746	0.624211	0.370172
TCONS_00000685	=	NM_173187	XLOC_000370	2310035C23Rik	TSS1654	chr1:107560437-107651733	5406	10.2334	4.07636
TCONS_00000689	j	NM_173187	XLOC_000370	2310035C23Rik	TSS1663	chr1:107560437-107651733	2277	3.30144	2.08366
TCONS_00000684	=	NM_029349	XLOC_000370	2310035C23Rik	TSS1654	chr1:107560437-107651733	5334	0.734487	0.410901
TCONS_00004104	j	NM_173187	XLOC_000370	2310035C23Rik	TSS1654	chr1:107560437-107651733	5422	4.57632	3.52323
TCONS_00000691	=	NM_009399	XLOC_000371	Tnfrsf11a	TSS1667	chr1:107677299-107746551	5022	14.0836	3.32882
TCONS_00000693	j	NM_009399	XLOC_000371	Tnfrsf11a	TSS1670	chr1:107677299-107746551	6627	4.11432	0.480007
TCONS_00000692	j	NM_009399	XLOC_000371	Tnfrsf11a	TSS1669	chr1:107677299-107746551	6739	0	0.349165
TCONS_00007062	j	NM_009399	XLOC_000371	Tnfrsf11a	TSS1667	chr1:107677299-107746551	6452	1.59229	0.259885
TCONS_00006155	j	NM_009399	XLOC_000371	Tnfrsf11a	TSS1668	chr1:107677299-107746551	4914	0.174828	0.386532
TCONS_00005143	j	NM_001122676	XLOC_000374	Zcchc2	TSS1681	chr1:107885479-107933960	4402	0.788408	0.337009
TCONS_00000694	=	NM_001122675	XLOC_000374	Zcchc2	TSS1679	chr1:107885479-107933960	6661	2.42988	1.30204
TCONS_00005145	j	NM_001122676	XLOC_000374	Zcchc2	TSS1685	chr1:107885479-107933960	4060	0.90374	0.58499
TCONS_00000695	=	NM_001122676	XLOC_000374	Zcchc2	TSS1679	chr1:107885479-107933960	5799	0.758654	0.339932
TCONS_00004105	j	NM_001122676	XLOC_000374	Zcchc2	TSS1680	chr1:107885479-107933960	5823	0.274712	0.166189
TCONS_00016558	j	NM_001122676	XLOC_000374	Zcchc2	TSS1678	chr1:107885479-107933960	7274	0.349915	0.304338
TCONS_00007064	j	NM_001122676	XLOC_000374	Zcchc2	TSS1684	chr1:107885479-107933960	3625	3.07538	2.11355
TCONS_00017472	j	NM_133821	XLOC_000375	Phlpp1	TSS1689	chr1:108068368-108290957	5971	0.639159	0.55734
TCONS_00005146	j	NM_133821	XLOC_000375	Phlpp1	TSS1691	chr1:108068368-108290957	2871	0	0.287209
TCONS_00000698	=	NM_133821	XLOC_000375	Phlpp1	TSS1689	chr1:108068368-108290957	6104	4.12951	1.9447
TCONS_00018489	j	NM_133821	XLOC_000375	Phlpp1	TSS1690	chr1:108068368-108290957	3427	1.7776	0.944288
TCONS_00001956	=	NM_177410	XLOC_001114	Bcl2	TSS4381	chr1:108434755-108610867	2518	0.642225	0.611664
TCONS_00001955	=	NM_009741	XLOC_001114	Bcl2	TSS4381	chr1:108434755-108610867	7206	1.67153	2.83695
TCONS_00015347	j	NM_009741	XLOC_001114	Bcl2	TSS4380	chr1:108434755-108610867	5312	1.09756	1.18362
TCONS_00005428	j	NM_027534	XLOC_001115	Kdsr	TSS4382	chr1:108616986-108656333	5090	0.800011	1.42155
TCONS_00001957	=	NM_027534	XLOC_001115	Kdsr	TSS4383	chr1:108616986-108656333	5582	4.30226	4.73095
TCONS_00005429	j	NM_027534	XLOC_001115	Kdsr	TSS4383	chr1:108616986-108656333	1020	4.0633	4.0009
TCONS_00007645	j	NM_009190	XLOC_001116	Vps4b	TSS4387	chr1:108660703-108693302	1813	11.9418	9.63466
TCONS_00001958	=	NM_009190	XLOC_001116	Vps4b	TSS4385	chr1:108660703-108693302	3272	25.5879	17.1002
TCONS_00018714	j	NM_009190	XLOC_001116	Vps4b	TSS4388	chr1:108660703-108693302	2133	5.33472	1.16864
TCONS_00016068	j	NM_009190	XLOC_001116	Vps4b	TSS4386	chr1:108660703-108693302	2488	1.7258	0.161813
TCONS_00018490	j	NM_009257	XLOC_000376	Serpinb5	TSS1693	chr1:108757658-108779925	985	5.30123	1.68261
TCONS_00000699	=	NM_009257	XLOC_000376	Serpinb5	TSS1693	chr1:108757658-108779925	2565	18.6994	3.78281
TCONS_00018491	j	NM_009257	XLOC_000376	Serpinb5	TSS1693	chr1:108757658-108779925	911	0.597866	0
TCONS_00000707	=	NM_011111	XLOC_000381	Serpinb2	TSS1700	chr1:109407999-109422177	1991	0.178805	0.000873379
TCONS_00000706	=	NM_001174170	XLOC_000381	Serpinb2	TSS1700	chr1:109407999-109422177	1972	0.103088	0.0556807
TCONS_00018492	j	NM_011111	XLOC_000381	Serpinb2	TSS1701	chr1:109407999-109422177	2065	0.0649618	0
TCONS_00000712	=	NM_011459	XLOC_000383	Serpinb8	TSS1703	chr1:109486541-109506712	4273	0.383566	0
TCONS_00000710	j	NM_011459	XLOC_000383	Serpinb8	TSS1703	chr1:109486541-109506712	916	0.0341237	0
TCONS_00015148	j	NM_011459	XLOC_000383	Serpinb8	TSS1703	chr1:109486541-109506712	919	0	0.0323006
TCONS_00015858	j	NM_011459	XLOC_000383	Serpinb8	TSS1705	chr1:109486541-109506712	3138	0.0472728	0.124537
TCONS_00006158	j	NM_011459	XLOC_000383	Serpinb8	TSS1704	chr1:109486541-109506712	1346	0.0475479	0
TCONS_00005430	j	NM_001081386	XLOC_001121	Cdh19	TSS4396	chr1:112780400-112874289	4055	0.0539628	0
TCONS_00001963	=	NM_001081386	XLOC_001121	Cdh19	TSS4395	chr1:112780400-112874289	4580	0.132287	0.083792
TCONS_00004410	j	NM_001081386	XLOC_001121	Cdh19	TSS4393	chr1:112780400-112874289	8895	0.0544831	0
TCONS_00016069	j	NM_001081316	XLOC_001122	Dsel	TSS4397	chr1:113755180-113761547	5579	0.0846277	0.194674
TCONS_00004411	j	NM_001081316	XLOC_001122	Dsel	TSS4397	chr1:113755180-113761547	5726	0.764587	2.38358
TCONS_00001964	=	NM_001081316	XLOC_001122	Dsel	TSS4397	chr1:113755180-113761547	5763	0	0.282528
TCONS_00007646	j	NM_001081316	XLOC_001122	Dsel	TSS4397	chr1:113755180-113761547	2931	0.263249	0.82871
TCONS_00017473	j	NM_001077425	XLOC_000385	Cntnap5a	TSS1711	chr1:117581133-118483887	10452	0.00281522	0.397018
TCONS_00005147	j	NM_001077425	XLOC_000385	Cntnap5a	TSS1713	chr1:117581133-118483887	4270	0	0.244453
TCONS_00007070	j	NM_001077425	XLOC_000385	Cntnap5a	TSS1714	chr1:117581133-118483887	4624	0.0101048	0.100023
TCONS_00017474	j	NM_001077425	XLOC_000385	Cntnap5a	TSS1713	chr1:117581133-118483887	10089	0.0779003	1.51185
TCONS_00001965	=	NM_011650	XLOC_001123	Tsn	TSS4399	chr1:120195142-120208036	3318	15.8513	15.7396
TCONS_00004109	j	NM_026472	XLOC_000386	Mki67ip	TSS1718	chr1:120218419-120230408	1617	0	0.265593
TCONS_00000718	=	NM_026472	XLOC_000386	Mki67ip	TSS1718	chr1:120218419-120230408	1894	12.5705	9.05379
TCONS_00005150	j	NM_001081276	XLOC_000387	Clasp1	TSS1724	chr1:120284455-120506600	4043	1.41986	2.00983
TCONS_00015149	j	NM_001081276	XLOC_000387	Clasp1	TSS1721	chr1:120284455-120506600	7550	0	0.0694022
TCONS_00000722	=	NM_177548	XLOC_000387	Clasp1	TSS1721	chr1:120284455-120506600	7623	0.620297	0.016067
TCONS_00006159	j	NM_001081276	XLOC_000387	Clasp1	TSS1720	chr1:120284455-120506600	7088	2.19227	2.01608
TCONS_00000721	=	NM_029709	XLOC_000387	Clasp1	TSS1721	chr1:120284455-120506600	7599	0.101128	0.578203
TCONS_00005149	j	NM_001081276	XLOC_000387	Clasp1	TSS1721	chr1:120284455-120506600	7523	0.847203	1.31829
TCONS_00001966	=	NR_027901	XLOC_001124	2900060B14Rik	TSS4400	chr1:120284455-120506600	597	0.228015	0.189885
TCONS_00015859	j	NM_001081276	XLOC_000387	Clasp1	TSS1723	chr1:120284455-120506600	7176	0.000323239	0.616449
TCONS_00000724	j	NM_023755	XLOC_000388	Tcfcp2l1	TSS1730	chr1:120524521-120582436	8090	0.245887	0.00120176
TCONS_00000723	=	NM_023755	XLOC_000388	Tcfcp2l1	TSS1725	chr1:120524521-120582436	9270	26.3576	6.72393
TCONS_00004111	j	NM_023755	XLOC_000388	Tcfcp2l1	TSS1729	chr1:120524521-120582436	8397	0.81488	0.191528
TCONS_00016797	j	NM_001081125	XLOC_001126	Gli2	TSS4405	chr1:120730637-120950196	6411	0	0.320536
TCONS_00016071	j	NM_001081125	XLOC_001126	Gli2	TSS4407	chr1:120730637-120950196	6505	0.0429222	0
TCONS_00005431	j	NM_001081125	XLOC_001126	Gli2	TSS4402	chr1:120730637-120950196	4962	0.280807	2.37465
TCONS_00005432	j	NM_001081125	XLOC_001126	Gli2	TSS4406	chr1:120730637-120950196	6448	0.200282	0
TCONS_00015349	j	NM_001081125	XLOC_001126	Gli2	TSS4404	chr1:120730637-120950196	6284	0	0.167541
TCONS_00006369	j	NM_001081125	XLOC_001126	Gli2	TSS4405	chr1:120730637-120950196	6270	0.0382063	0.362377
TCONS_00001967	=	NM_001081125	XLOC_001126	Gli2	TSS4407	chr1:120730637-120950196	6708	0.422528	5.25401
TCONS_00016796	j	NM_001081125	XLOC_001126	Gli2	TSS4405	chr1:120730637-120950196	6300	0.140368	0.655138
TCONS_00001968	=	NM_008381	XLOC_001129	Inhbb	TSS4413	chr1:121311954-121319233	4255	0.193678	0.303523
TCONS_00018715	j	NM_022327	XLOC_001130	Ralb	TSS4415	chr1:121366881-121401359	2078	9.62258	9.06856
TCONS_00005433	j	NM_022327	XLOC_001130	Ralb	TSS4416	chr1:121366881-121401359	2141	1.43222	1.52865
TCONS_00001969	=	NM_022327	XLOC_001130	Ralb	TSS4417	chr1:121366881-121401359	2277	14.7613	12.6331
TCONS_00000726	=	NM_146103	XLOC_000389	Tmem185b	TSS1732	chr1:121416714-121425560	2830	1.09715	1.46194
TCONS_00001973	=	NM_001113416	XLOC_001132	Epb4.1l5	TSS4425	chr1:121441274-121545577	2788	3.06142	1.04628
TCONS_00006371	j	NM_145506	XLOC_001132	Epb4.1l5	TSS4424	chr1:121441274-121545577	4528	0.126845	0.365205
TCONS_00018716	j	NM_145506	XLOC_001132	Epb4.1l5	TSS4426	chr1:121441274-121545577	3969	1.5732	0.270187
TCONS_00017719	j	NM_145506	XLOC_001132	Epb4.1l5	TSS4426	chr1:121441274-121545577	6483	0.200845	0.307763
TCONS_00001974	=	NM_019933	XLOC_001133	Ptpn4	TSS4427	chr1:121549042-121734177	10849	0.944394	0.807122
TCONS_00017720	j	NM_019933	XLOC_001133	Ptpn4	TSS4432	chr1:121549042-121734177	10468	0	0.125388
TCONS_00006374	j	NM_019933	XLOC_001133	Ptpn4	TSS4430	chr1:121549042-121734177	9818	0.482675	0.275419
TCONS_00017721	j	NM_019933	XLOC_001133	Ptpn4	TSS4432	chr1:121549042-121734177	10654	0.0952363	0.174809
TCONS_00016800	j	NM_019933	XLOC_001133	Ptpn4	TSS4431	chr1:121549042-121734177	8184	0.252531	0.714606
TCONS_00001976	j	NM_019933	XLOC_001133	Ptpn4	TSS4427	chr1:121549042-121734177	10485	0.0298815	0
TCONS_00001975	j	NM_019933	XLOC_001133	Ptpn4	TSS4427	chr1:121549042-121734177	10705	0	0.1791
TCONS_00017722	j	NM_175106	XLOC_001134	Tmem177	TSS4433	chr1:121804477-121809745	3323	0	0.258446
TCONS_00001977	=	NM_175106	XLOC_001134	Tmem177	TSS4433	chr1:121804477-121809745	3290	2.04655	1.79588
TCONS_00004112	j	NM_001012322	XLOC_000391	Sctr	TSS1738	chr1:121903556-121960136	1573	0.028941	0.0103027
TCONS_00001980	=	NM_019432	XLOC_001137	Tmem37	TSS4437	chr1:121963953-121970357	1017	13.9255	4.66352
TCONS_00001981	=	NM_001037999	XLOC_001138	Dbi	TSS4439	chr1:122009282-122017673	593	1.18304	0.181269
TCONS_00007653	j	NM_001037999	XLOC_001138	Dbi	TSS4440	chr1:122009282-122017673	319	2.9701	7.03197
TCONS_00001982	=	NM_007830	XLOC_001138	Dbi	TSS4438	chr1:122009282-122017673	587	50.4948	0
TCONS_00016801	j	NM_001037999	XLOC_001138	Dbi	TSS4438	chr1:122009282-122017673	580	152.054	112.561
TCONS_00004113	j	NM_028439	XLOC_000392	3110009E18Rik	TSS1744	chr1:122017746-122085523	431	0.289828	0.452592
TCONS_00000733	=	NM_001172074	XLOC_000392	3110009E18Rik	TSS1744	chr1:122017746-122085523	1007	0.0642329	0
TCONS_00000734	=	NM_028439	XLOC_000392	3110009E18Rik	TSS1744	chr1:122017746-122085523	496	0.635453	1.06307
TCONS_00000739	j	NM_028439	XLOC_000392	3110009E18Rik	TSS1753	chr1:122017746-122085523	502	0	0.0612157
TCONS_00001984	j	NM_001085409	XLOC_001140	Steap3	TSS4443	chr1:122117406-122167659	2834	0	0.812974
TCONS_00001985	=	NM_133186	XLOC_001140	Steap3	TSS4444	chr1:122117406-122167659	2755	12.7965	25.5516
TCONS_00001986	=	NM_001085409	XLOC_001140	Steap3	TSS4445	chr1:122117406-122167659	3128	0	0.107111
TCONS_00001989	=	NM_133748	XLOC_001142	Insig2	TSS4453	chr1:123200927-123229157	2435	13.9402	13.355
TCONS_00006163	j	NM_001025156	XLOC_000397	Ccdc93	TSS1767	chr1:123327643-123403895	8045	0.880163	0.594107
TCONS_00000746	=	NM_029955	XLOC_000397	Ccdc93	TSS1766	chr1:123327643-123403895	7253	0.600015	0.0341676
TCONS_00016563	j	NM_001025156	XLOC_000397	Ccdc93	TSS1768	chr1:123327643-123403895	6790	0.262068	0
TCONS_00000745	=	NM_001025156	XLOC_000397	Ccdc93	TSS1766	chr1:123327643-123403895	7256	8.42088	5.09969
TCONS_00001993	=	NM_025860	XLOC_001144	Ddx18	TSS4457	chr1:123450411-123464557	2249	10.0846	9.95781
TCONS_00001997	=	NM_023735	XLOC_001146	Actr3	TSS4463	chr1:127289481-127332304	2746	29.3789	22.2872
TCONS_00001995	=	NM_001205385	XLOC_001146	Actr3	TSS4463	chr1:127289481-127332304	2554	10.7231	3.70555
TCONS_00006376	j	NM_001205385	XLOC_001146	Actr3	TSS4462	chr1:127289481-127332304	2352	87.2829	46.6674
TCONS_00001996	=	NM_001205386	XLOC_001146	Actr3	TSS4463	chr1:127289481-127332304	2551	11.4887	6.38648
TCONS_00016565	j	NM_028787	XLOC_000399	Slc35f5	TSS1774	chr1:127457592-127492314	1011	1.45677	1.2262
TCONS_00016564	j	NM_028787	XLOC_000399	Slc35f5	TSS1772	chr1:127457592-127492314	2395	20.94	7.28791
TCONS_00007081	j	NM_028787	XLOC_000399	Slc35f5	TSS1773	chr1:127457592-127492314	1344	8.14451	6.63808
TCONS_00000747	=	NM_028787	XLOC_000399	Slc35f5	TSS1771	chr1:127457592-127492314	2597	20.3063	17.179
TCONS_00001999	=	NM_145100	XLOC_001147	Lypd1	TSS4466	chr1:127573551-127808791	2044	0	1.38808
TCONS_00001998	j	NM_145100	XLOC_001147	Lypd1	TSS4464	chr1:127573551-127808791	1866	0	0.166047
TCONS_00000748	=	NM_027677	XLOC_000400	Gpr39	TSS1775	chr1:127573551-127808791	2689	2.38431	1.30296
TCONS_00004414	j	NM_145100	XLOC_001147	Lypd1	TSS4467	chr1:127573551-127808791	1461	0.260523	1.75025
TCONS_00016075	j	NM_001081756	XLOC_001148	Nckap5	TSS4469	chr1:127810173-128727429	1515	0.584605	7.0341
TCONS_00004415	j	NM_001081756	XLOC_001148	Nckap5	TSS4470	chr1:127810173-128727429	7148	0.121854	0.565755
TCONS_00002002	=	NM_001081756	XLOC_001148	Nckap5	TSS4471	chr1:127810173-128727429	7213	0.00274728	0.0851823
TCONS_00007659	j	NM_001081756	XLOC_001148	Nckap5	TSS4472	chr1:127810173-128727429	6244	0.0879728	1.10758
TCONS_00002000	=	NM_172484	XLOC_001148	Nckap5	TSS4468	chr1:127810173-128727429	7074	0	3.649
TCONS_00016803	j	NM_001081756	XLOC_001148	Nckap5	TSS4468	chr1:127810173-128727429	6745	0.04243	0
TCONS_00002003	=	NM_176957	XLOC_001148	Nckap5	TSS4471	chr1:127810173-128727429	2966	0.0217453	0.450097
TCONS_00017724	j	NM_001081756	XLOC_001148	Nckap5	TSS4468	chr1:127810173-128727429	7188	0.134416	1.17033
TCONS_00002001	j	NM_001081756	XLOC_001148	Nckap5	TSS4468	chr1:127810173-128727429	6928	0.184652	1.37339
TCONS_00004116	j	NM_145128	XLOC_000401	Mgat5	TSS1777	chr1:129101551-129574886	8543	4.43984	9.15816
TCONS_00002004	=	NM_028135	XLOC_001150	Tmem163	TSS4476	chr1:129101551-129574886	10615	0.107423	0.0260227
TCONS_00015153	j	NM_145128	XLOC_000401	Mgat5	TSS1783	chr1:129101551-129574886	8144	0.283089	0
TCONS_00000751	j	NM_145128	XLOC_000401	Mgat5	TSS1782	chr1:129101551-129574886	8058	3.2066	2.76752
TCONS_00018499	j	NM_145128	XLOC_000401	Mgat5	TSS1780	chr1:129101551-129574886	8141	0.584746	0.882715
TCONS_00018498	j	NM_145128	XLOC_000401	Mgat5	TSS1779	chr1:129101551-129574886	8186	2.45799	3.67978
TCONS_00000750	=	NM_145128	XLOC_000401	Mgat5	TSS1777	chr1:129101551-129574886	10654	0.913722	0.869932
TCONS_00018500	j	NM_145128	XLOC_000401	Mgat5	TSS1781	chr1:129101551-129574886	8222	2.95583	1.73383
TCONS_00017478	j	NM_001033041	XLOC_000403	Acmsd	TSS1795	chr1:129625989-129670692	1722	0	0.109446
TCONS_00007089	j	NM_001033041	XLOC_000403	Acmsd	TSS1794	chr1:129625989-129670692	2043	0	0.0365631
TCONS_00006165	j	NM_028399	XLOC_000404	Ccnt2	TSS1803	chr1:129670740-129705044	7148	1.81181	1.33102
TCONS_00005155	j	NM_028399	XLOC_000404	Ccnt2	TSS1803	chr1:129670740-129705044	8524	1.5016	1.22651
TCONS_00000757	j	NM_028399	XLOC_000404	Ccnt2	TSS1803	chr1:129670740-129705044	7171	0.0658249	0.81758
TCONS_00005153	j	NM_028399	XLOC_000404	Ccnt2	TSS1796	chr1:129670740-129705044	7231	1.27183	1.67838
TCONS_00000755	=	NM_028399	XLOC_000404	Ccnt2	TSS1796	chr1:129670740-129705044	3514	5.0251	3.67112
TCONS_00017479	j	NM_028399	XLOC_000404	Ccnt2	TSS1796	chr1:129670740-129705044	4098	2.25932	1.93297
TCONS_00016567	j	NM_028399	XLOC_000404	Ccnt2	TSS1796	chr1:129670740-129705044	7007	0.160345	0
TCONS_00016572	j	NM_178690	XLOC_000405	Rab3gap1	TSS1810	chr1:129765349-129840453	3970	0.113601	0.2449
TCONS_00000760	=	NM_178690	XLOC_000405	Rab3gap1	TSS1810	chr1:129765349-129840453	4251	13.5698	8.45052
TCONS_00015353	j	NM_027678	XLOC_001155	Zranb3	TSS4486	chr1:129850423-129999588	4535	0.0824334	0.0406937
TCONS_00017728	j	NM_027678	XLOC_001155	Zranb3	TSS4484	chr1:129850423-129999588	4478	5.2979e-05	0.182569
TCONS_00006378	j	NM_027678	XLOC_001155	Zranb3	TSS4489	chr1:129850423-129999588	1836	0.0745167	0
TCONS_00016076	j	NM_027678	XLOC_001155	Zranb3	TSS4488	chr1:129850423-129999588	1972	0.358514	0.228188
TCONS_00002007	=	NM_027678	XLOC_001155	Zranb3	TSS4490	chr1:129850423-129999588	4154	0.455255	0
TCONS_00004418	j	NM_027678	XLOC_001155	Zranb3	TSS4484	chr1:129850423-129999588	4392	0.13606	0.0611796
TCONS_00017729	j	NM_027678	XLOC_001155	Zranb3	TSS4485	chr1:129850423-129999588	4649	0.0853804	0.181746
TCONS_00002006	j	NM_027678	XLOC_001155	Zranb3	TSS4487	chr1:129850423-129999588	2955	0.213953	0.288115
TCONS_00018502	j	NM_181750	XLOC_000406	R3hdm1	TSS1814	chr1:129999882-130134314	4347	0.22067	0
TCONS_00015862	j	NM_181750	XLOC_000406	R3hdm1	TSS1814	chr1:129999882-130134314	4710	1.42578	0.000358055
TCONS_00004117	j	NM_181750	XLOC_000406	R3hdm1	TSS1814	chr1:129999882-130134314	3310	3.8346	5.49138
TCONS_00015863	j	NM_181750	XLOC_000406	R3hdm1	TSS1814	chr1:129999882-130134314	4722	1.73516	1.06183
TCONS_00006168	j	NM_181750	XLOC_000406	R3hdm1	TSS1815	chr1:129999882-130134314	1526	8.94229	9.92014
TCONS_00015861	j	NM_181750	XLOC_000406	R3hdm1	TSS1814	chr1:129999882-130134314	4313	1.22846	1.08803
TCONS_00018501	j	NM_181750	XLOC_000406	R3hdm1	TSS1814	chr1:129999882-130134314	4764	0.000421147	0.295703
TCONS_00006167	j	NM_181750	XLOC_000406	R3hdm1	TSS1814	chr1:129999882-130134314	4331	0.697575	1.00806
TCONS_00004118	j	NM_026390	XLOC_000408	Ubxn4	TSS1817	chr1:130140531-130175954	4322	2.94695	2.68339
TCONS_00000763	=	NM_026390	XLOC_000408	Ubxn4	TSS1818	chr1:130140531-130175954	4093	12.0002	11.7232
TCONS_00002010	=	NM_008567	XLOC_001158	Mcm6	TSS4498	chr1:130228167-130256233	2901	22.2247	10.2202
TCONS_00002012	=	NM_145507	XLOC_001159	Dars	TSS4499	chr1:130260283-130313993	693	0.158482	0
TCONS_00002011	=	NM_177445	XLOC_001159	Dars	TSS4499	chr1:130260283-130313993	2232	19.7563	14.2515
TCONS_00004419	j	NM_177445	XLOC_001159	Dars	TSS4500	chr1:130260283-130313993	840	2.80372	0
TCONS_00015355	j	NM_177445	XLOC_001159	Dars	TSS4499	chr1:130260283-130313993	1760	0.0580432	0
TCONS_00004420	j	NM_009911	XLOC_001160	Cxcr4	TSS4502	chr1:130484612-130488876	1551	0.945968	0.114164
TCONS_00002013	=	NM_009911	XLOC_001160	Cxcr4	TSS4502	chr1:130484612-130488876	1814	4.8347	0.832147
TCONS_00000767	=	NM_172485	XLOC_000409	Thsd7b	TSS1821	chr1:131169814-132116031	6253	0.0357893	0.122191
TCONS_00002014	=	NM_007827	XLOC_001161	Daf2	TSS4504	chr1:132285104-132319576	1324	0.499727	0.104237
TCONS_00005438	j	NM_010016	XLOC_001163	Cd55	TSS4510	chr1:132331859-132359648	2401	0.471808	0.233963
TCONS_00007670	j	NM_010016	XLOC_001163	Cd55	TSS4512	chr1:132331859-132359648	1931	1.01651	0.000437257
TCONS_00004421	j	NM_010016	XLOC_001163	Cd55	TSS4511	chr1:132331859-132359648	1909	0.796781	0.15351
TCONS_00002016	=	NM_010016	XLOC_001163	Cd55	TSS4509	chr1:132331859-132359648	2526	12.1408	3.05565
TCONS_00007671	j	NM_010016	XLOC_001163	Cd55	TSS4513	chr1:132331859-132359648	1291	1.24933	0.737514
TCONS_00015357	j	NM_010016	XLOC_001163	Cd55	TSS4510	chr1:132331859-132359648	2182	0.622703	0.7736
TCONS_00007669	j	NM_010016	XLOC_001163	Cd55	TSS4508	chr1:132331859-132359648	1749	0.652232	0.515101
TCONS_00002018	=	NM_007576	XLOC_001165	C4bp	TSS4517	chr1:132532497-132558195	1883	5.06472	1.1818
TCONS_00002020	j	NR_028304	XLOC_001166	C4bp-ps1	TSS4520	chr1:132566778-132580093	654	0.184243	0.0748886
TCONS_00005439	j	NR_028304	XLOC_001166	C4bp-ps1	TSS4519	chr1:132566778-132580093	1143	0.0309122	0
TCONS_00002025	j	NM_001162415	XLOC_001167	Pfkfb2	TSS4528	chr1:132585619-132625830	9437	2.05831	1.16926
TCONS_00002022	=	NR_027859	XLOC_001167	Pfkfb2	TSS4523	chr1:132585619-132625830	4652	0.583665	0.43166
TCONS_00002027	=	NM_008825	XLOC_001167	Pfkfb2	TSS4523	chr1:132585619-132625830	7308	5.62094	2.28385
TCONS_00005440	j	NM_001162415	XLOC_001167	Pfkfb2	TSS4522	chr1:132585619-132625830	10330	1.17245	0.926691
TCONS_00002023	=	NM_001162415	XLOC_001167	Pfkfb2	TSS4525	chr1:132585619-132625830	3689	0.517628	0.711969
TCONS_00002026	j	NM_001162415	XLOC_001167	Pfkfb2	TSS4529	chr1:132585619-132625830	9968	0.0801563	0.0494839
TCONS_00000768	=	NM_178691	XLOC_000410	Yod1	TSS1823	chr1:132585619-132625830	9685	0.641366	0.711014
TCONS_00000769	=	NM_177604	XLOC_000411	AA986860	TSS1826	chr1:132628552-132641199	2909	2.90869	0.940533
TCONS_00006169	j	NM_177604	XLOC_000411	AA986860	TSS1827	chr1:132628552-132641199	2509	4.20321	1.78061
TCONS_00000771	=	NM_144960	XLOC_000412	Fcamr	TSS1828	chr1:132697450-132715511	5965	0.408448	0.139659
TCONS_00017484	j	NM_001170632	XLOC_000412	Fcamr	TSS1832	chr1:132697450-132715511	6554	0.458374	0.0999224
TCONS_00017483	j	NM_001170632	XLOC_000412	Fcamr	TSS1830	chr1:132697450-132715511	7751	1.15669	0.108537
TCONS_00000772	=	NM_011082	XLOC_000413	Pigr	TSS1834	chr1:132723260-132748826	3849	882.97	216.325
TCONS_00018503	j	NM_011082	XLOC_000413	Pigr	TSS1835	chr1:132723260-132748826	2987	2.1385	0.674281
TCONS_00000773	=	NM_026976	XLOC_000414	Faim3	TSS1836	chr1:132762353-132777367	1491	0.594403	0.174298
TCONS_00000774	=	NM_010548	XLOC_000415	Il10	TSS1837	chr1:132916333-132921547	1306	0.228458	0.0288831
TCONS_00017485	j	NM_010548	XLOC_000415	Il10	TSS1839	chr1:132916333-132921547	1169	0.248999	0.227985
TCONS_00002032	=	NM_008551	XLOC_001172	Mapkapk2	TSS4538	chr1:132950380-132994449	2796	13.8321	18.2149
TCONS_00015359	j	NM_008551	XLOC_001172	Mapkapk2	TSS4539	chr1:132950380-132994449	2238	20.9088	24.3159
TCONS_00002033	=	NM_145508	XLOC_001173	Dyrk3	TSS4541	chr1:133024450-133034811	2072	0.220772	0.162224
TCONS_00018720	j	NM_145508	XLOC_001173	Dyrk3	TSS4540	chr1:133024450-133034811	2287	0.46168	1.38583e-05
[truncated: 57,064 more rows]
