# Supplementary material for: Transcriptome profiling of subepithelial PDGFRα cells in colonic mucosa reveals several cell-selective markers
Source: PLoS One. 2022 May 13;17(5):e0261743. doi: 10.1371/journal.pone.0261743 (PMC9106222; doi:10.1371/journal.pone.0261743)
Supplement: S3 Table — (XLSX) [file pone.0261743.s008.xlsx]

## Sheet: Table S3
Supplementary Table 3. List of genes expressed in colonic Mu and MuPαC.
Expression level (FPKM) and variant number for each gene are shown.
Gene	Expression (FPKM)		Varaints
ID	Mu	MuPαC	Mu	MuPαC
0610005C13Rik	7.37839	2.02137	2	1
0610007C21Rik	40.3814	45.844	1	1
0610007L01Rik	19.7708	18.2443	4	4
0610007P08Rik	5.21035	5.03437	4	3
0610007P14Rik	58.846	27.3573	3	3
0610007P22Rik	4.85424	6.5576	3	3
0610008F07Rik	0.0434272	0	1	0
0610009B14Rik	0.473445	0.197191	1	1
0610009B22Rik	15.6687	9.83425	3	3
0610009D07Rik	41.4098	35.745	4	5
0610009L18Rik	1.64015	2.08732	1	1
0610009O20Rik	14.2604	15.0304	1	1
0610010B08Rik	1.47522	2.22903	3	3
0610010F05Rik	4.42146	3.98345	4	4
0610010K14Rik	14.1898	17.1566	6	5
0610010O12Rik	127.232	30.6283	3	3
0610011F06Rik	36.6356	15.8544	2	2
0610011L14Rik	7.34913	7.46729	4	5
0610012G03Rik	14.8476	10.0875	1	1
0610030E20Rik	7.74478	8.09722	6	6
0610031J06Rik	59.2098	51.8013	1	1
0610037L13Rik	16.1983	28.7609	8	7
0610037P05Rik	22.7827	17.4571	3	3
0610039K10Rik	0.109159	0.0605102	1	1
0610040B10Rik	1.0518	0.65008	2	2
0610040F04Rik	1.14062	0.0948557	1	1
0610040J01Rik	28.6993	7.83503	2	1
0610043K17Rik	0.27758	0.331363	3	4
0910001L09Rik	30.7951	26.3792	3	3
1110001A16Rik	7.91582	4.08958	2	2
1110001J03Rik	35.2736	22.8151	1	1
1110002B05Rik	48.9233	37.732	3	2
1110002L01Rik	0.855273	0.782135	2	2
1110002N22Rik	4.16191	3.14049	6	5
1110003E01Rik	122.407	77.539	2	2
1110004E09Rik	7.39311	5.34796	1	1
1110004F10Rik	27.6174	37.2516	2	2
1110005A03Rik	9.06323	8.58781	1	1
1110006O24Rik	0.939373	0.642445	1	1
1110007C09Rik	28.7076	27.9935	6	6
1110008F13Rik	59.2277	53.8644	2	2
1110008J03Rik	5.5519	5.32813	2	2
1110008L16Rik	4.55703	2.30383	1	1
1110008P14Rik	8.91135	11.6761	1	1
1110012D08Rik	3.90988	14.9299	1	1
1110012J17Rik	1.65717	1.41015	3	3
1110012L19Rik	8.26322	9.75262	2	2
1110014N23Rik	14.26	13.3314	2	2
1110017D15Rik	0.0347861	0.365289	1	4
1110017F19Rik	8.04128	2.34904	1	1
1110018G07Rik	15.1063	9.89569	2	2
1110018J18Rik	12.1405	19.1997	4	4
1110020A21Rik	0.701036	0.270415	1	1
1110020G09Rik	9.70305	9.46602	4	5
1110021J02Rik	5.16408	6.59518	5	4
1110021L09Rik	14.0844	8.21441	4	4
1110028C15Rik	2.2834	3.45587	3	3
1110031I02Rik	7.85581	6.07201	1	1
1110032A03Rik	8.86624	5.06313	2	2
1110032A04Rik	21.5186	2.84884	4	2
1110032F04Rik	0.0552604	0.0264736	1	1
1110034A24Rik	2.14482	1.9598	1	1
1110034B05Rik	2.74615	3.83198	4	4
1110034G24Rik	3.32618	2.53663	4	3
1110037F02Rik	9.75963	10.1886	6	5
1110038B12Rik	46.7979	25.8959	6	6
1110038D17Rik	25.4294	13.4772	3	3
1110038F14Rik	11.1196	19.355	3	3
1110046J04Rik	0.514246	3.00136	1	1
1110049F12Rik	25.4293	15.8967	4	3
1110051M20Rik	1.8465	9.08049	1	1
1110054M08Rik	5.80639	3.41839	1	1
1110054O05Rik	6.19199	5.15271	5	5
1110057K04Rik	21.1124	12.8752	5	5
1110058L19Rik	9.85057	7.59708	1	1
1110059E24Rik	24.5922	13.2855	2	2
1110059G10Rik	8.64102	7.48267	5	4
1110065P20Rik	7.15072	17.5549	1	1
1110067D22Rik	16.9977	19.454	1	3
1190002F15Rik	3.46229	2.31909	1	1
1190002H23Rik	6.90189	2.26809	1	1
1190002N15Rik	5.09221	8.4586	1	1
1190003J15Rik	11.8222	3.57784	3	3
1190005F20Rik	11.38	9.86141	3	4
1190005I06Rik	0.362773	0.441249	1	1
1190007F08Rik	0.99309	3.8364	2	2
1190007I07Rik	7.66851	4.12158	5	4
1200009I06Rik	2.00512	9.43391	6	9
1200011I18Rik	7.48742	6.28135	1	1
1200011M11Rik	4.83812	4.13767	1	1
1200014J11Rik	6.65047	6.18656	2	2
1200016B10Rik	5.88382	4.79527	4	2
1300001I01Rik	38.3689	16.4465	4	4
1300002E11Rik	6.99722	5.65473	2	2
1300002K09Rik	7.73308	1.8516	5	6
1300010F03Rik	28.9307	13.8261	3	4
1300014I06Rik	3.74294	7.86035	6	4
1300018I17Rik	6.83122	8.40946	3	3
1300018J18Rik	12.8401	10.3569	2	2
1500001M20Rik	7.47756	4.43834	2	2
1500002O10Rik	0.0403708	0.19568	1	1
1500002O20Rik	10.206	10.1795	2	2
1500003O03Rik	141.449	74.2181	1	1
1500004A13Rik	1.11996	2.0541	1	1
1500009L16Rik	3.90906	2.31803	3	2
1500010J02Rik	6.50483	5.39785	6	5
1500011B03Rik	4.39448	4.48997	2	2
1500011H22Rik	1.20225	3.11465	2	2
1500011K16Rik	9.80882	7.58934	1	1
1500012F01Rik	28.0551	29.4044	1	1
1500015A07Rik	0.925973	1.22804	1	1
1500015O10Rik	0.039716	0.178061	1	1
1500017E21Rik	0.0390608	0.310714	1	2
1500031L02Rik	7.7153	5.95297	1	1
1500032L24Rik	116.785	88.4605	2	2
1520402A15Rik	0.329455	0.50543	1	1
1600002D24Rik	0.0397689	0.0432555	1	1
1600002H07Rik	2.13504	2.04494	5	5
1600010M07Rik	0.212503	0	1	0
1600012F09Rik	3.23755	3.06101	1	1
1600012H06Rik	12.3565	10.1372	3	3
1600014C10Rik	4.28633	8.01656	4	3
1600014C23Rik	0.118172	0	1	0
1600016N20Rik	2.65524	0.707839	1	1
1600020E01Rik	5.0756	9.54953	1	2
1600021P15Rik	4.52013	4.17022	2	2
1600027N09Rik	5.12563	5.15684	4	7
1600029D21Rik	74.2443	14.2006	3	3
1600029I14Rik	0.105901	0	1	0
1700001C19Rik	0.059888	0	1	0
1700001G11Rik	0.149641	0.956942	2	2
1700001J03Rik	0.120166	0.406682	2	3
1700001K19Rik	0.0357467	0.146452	1	1
1700001L05Rik	0.822264	0.496971	2	3
1700001L19Rik	0.155967	0.0355621	2	1
1700001O22Rik	1.50457	0.597982	6	4
1700001P01Rik	0.0581135	0.235342	1	2
1700003E16Rik	0.441426	0.335643	2	2
1700003F12Rik	0.0613932	0.0648891	1	1
1700003M02Rik	0.0879458	0.0330911	1	1
1700003M07Rik	0.0573016	0.238233	1	2
1700007E06Rik	0.146046	0.0691751	1	1
1700007G11Rik	0.0585073	0.0974644	1	1
1700007K13Rik	0.0627117	0	1	0
1700008J07Rik	0.406432	0.46085	1	1
1700008O03Rik	0.104135	0.0784015	2	1
1700009J07Rik	0.0620426	0	1	0
1700009P17Rik	0.792379	0.617162	3	4
1700010I14Rik	1.4105	0.683664	7	5
1700011A15Rik	0.0432473	0.0590471	1	1
1700011H14Rik	1.86504	0.504396	1	1
1700011I03Rik	0.115459	0.0568659	1	1
1700012B15Rik	3.10183	3.94583	1	1
1700012D14Rik	0.459234	0.364102	1	2
1700012L04Rik	0.305768	0	1	0
1700013G24Rik	0.0335733	0	1	0
1700016C15Rik	0.111068	0.0900077	2	1
1700016H13Rik	0.383036	0.0687251	3	2
1700016K19Rik	0.819577	0.195726	1	1
1700017B05Rik	5.97353	8.25096	5	4
1700018A04Rik	0.256724	5.19558	3	5
1700018A14Rik	0.0802768	0	1	0
1700018L02Rik	0.672183	0.429473	1	1
1700019D03Rik	2.98293	0.483804	3	2
1700019E19Rik	12.1103	11.9457	2	3
1700019G17Rik	3.38913	1.07813	4	4
1700019L03Rik	0.0471474	0.111602	1	1
1700019N12Rik	0.280725	0.133669	3	2
1700019N19Rik	0.0559209	0	1	0
1700020D05Rik	0.157275	0.789698	1	1
1700020I14Rik	20.6256	23.2257	3	3
1700020L24Rik	0.167585	0.082572	1	1
1700020N01Rik	0.0457495	0	1	0
1700020N18Rik	0.0439558	0	1	0
1700020O03Rik	4.49285	6.58556	4	4
1700021C14Rik	2.81018	2.31247	9	9
1700021F05Rik	16.2452	9.0823	1	1
1700021K19Rik	8.24169	10.8442	10	10
1700023L04Rik	0.309033	0.247906	2	1
1700024P16Rik	1.06282	0.141433	4	4
1700025F24Rik	0.0387609	0.0723222	1	1
1700025G04Rik	7.95267	29.2924	2	2
1700025K23Rik	0.465942	1.06948	3	4
1700026D08Rik	0.0295021	0	1	0
1700026J04Rik	0.117158	0.0628442	2	1
1700026L06Rik	0.332747	0.214284	1	1
1700027D21Rik	0.0524029	0.0384755	1	1
1700027F09Rik	0.0891959	0	1	0
1700028I16Rik	0.0521619	0	1	0
1700028J19Rik	1.13552	0.520701	2	3
1700028K03Rik	0.118928	0.0924568	1	1
1700029F09Rik	6.68432	4.05905	5	6
1700029G01Rik	15.9299	6.71667	5	5
1700029J07Rik	0.669104	1.45999	5	4
1700029J11Rik	0.12371	0.306069	2	2
1700030C10Rik	0.893195	0.660954	1	1
1700030J22Rik	0.349113	0.355949	2	2
1700030K09Rik	1.29489	2.05921	1	1
1700030L20Rik	0.789117	0.395702	1	1
1700034F02Rik	0.039571	0.0438783	1	1
1700034H14Rik	8.59522	7.40364	3	3
1700034H15Rik	0.214443	0.0799887	1	1
1700034P13Rik	0.338012	0.312603	1	1
1700037C18Rik	1.16605	1.08308	2	2
1700037H04Rik	5.82328	6.86255	1	1
1700040I03Rik	5.33893	4.27794	3	3
1700040L02Rik	2.48476	0.707516	2	1
1700040N02Rik	0.863695	0.133843	2	1
1700042G15Rik	0.0296549	0.0289968	1	1
1700047I17Rik2	8.26945	7.12736	1	1
1700047M11Rik	0.0395437	0.103291	1	2
1700048O20Rik	0.209751	1.23746	1	2
1700049G17Rik	0.738623	1.21749	1	2
1700052K11Rik	0.694927	0.872618	1	1
1700052N19Rik	5.62931	4.32124	3	3
1700054N08Rik	0.641915	0.680852	3	3
1700055N04Rik	0.304415	0.110064	2	2
1700056E22Rik	0.288972	0.521385	1	1
1700057G04Rik	0.0434851	0	1	0
1700060C20Rik	0.0736383	0.993235	1	1
1700061J05Rik	0.0706644	0	1	0
1700066B19Rik	6.47789	1.49048	1	1
1700066M21Rik	2.62467	2.43172	4	4
1700067K01Rik	0.183035	0.253737	2	1
1700081L11Rik	15.9395	18.2039	14	11
1700084C01Rik	0.0907806	0.0433703	2	1
1700084E18Rik	0.101315	0.222253	1	1
1700086L19Rik	0.100214	0	2	0
1700086O06Rik	1.41934	1.54043	3	3
1700088E04Rik	0.64178	0.570331	2	2
1700094D03Rik	4.95668	7.78257	3	3
1700096J18Rik	0.0544528	0	1	0
1700101E01Rik	0.249701	0.297059	3	4
1700102P08Rik	0.315675	0.672876	1	1
1700106N22Rik	5.8588	3.23769	4	4
1700108F19Rik	0.294513	0.191601	1	1
1700109H08Rik	0.135781	0.455448	1	1
1700110I01Rik	0.0281363	0.175682	1	2
1700110K17Rik	0.577984	0.0934693	1	1
1700112E06Rik	0.517665	0.580611	2	2
1700113H08Rik	0.0553997	0	1	0
1700113I22Rik	2.37981	2.58666	2	2
1700123I01Rik	0.285625	0.497695	2	2
1700123M08Rik	0.56311	0.459045	6	4
1700123O20Rik	12.8625	12.1316	1	1
1700125H03Rik	0.0638587	0	1	0
1810006J02Rik	0.330732	0.125276	2	1
1810006K21Rik	98.8359	84.9522	2	2
1810007I06Rik	3.65975	1.35082	1	1
1810008A18Rik	8.18121	9.91238	1	1
1810009A15Rik	15.957	15.0451	1	1
1810010D01Rik	3.10131	0.953408	2	3
1810010H24Rik	0.748118	1.25492	3	4
1810011H11Rik	0.602872	0.190651	2	2
1810012P15Rik	1.63625	0.564897	2	2
1810013D10Rik	24.1343	15.669	3	3
1810013L24Rik	9.35899	8.92471	4	4
1810014B01Rik	1.97193	1.03904	2	2
1810014F10Rik	26.3418	12.39	1	1
1810019D21Rik	4.8575	1.28614	4	4
1810019J16Rik	12.9618	3.55935	4	4
1810020D17Rik	17.6325	14.8332	4	4
1810021B22Rik	0.799882	0.742073	3	3
1810022K09Rik	43.9872	33.7854	2	2
1810024B03Rik	1.78488	2.10352	3	4
1810026B05Rik	1.5337	2.74302	1	1
1810026J23Rik	6.30492	9.63296	1	1
1810027O10Rik	47.648	53.8038	3	3
1810029B16Rik	2.38779	1.70372	5	4
1810030J14Rik	4295.06	1072.66	1	1
1810030N24Rik	10.8569	6.23218	3	3
1810030O07Rik	8.29134	8.95969	1	1
1810031K17Rik	31.7877	26.613	4	4
1810032O08Rik	6.93073	7.3766	4	5
1810033B17Rik	0.211445	0	2	0
1810035L17Rik	40.6666	29.6634	1	1
1810037I17Rik	68.869	52.4488	1	1
1810041L15Rik	0.090314	0.0894219	1	1
1810043G02Rik	3.34666	5.60997	1	1
1810043H04Rik	22.0533	19.1122	1	1
1810044D09Rik	2.37256	0.918515	1	1
1810046J19Rik	51.238	26.8855	1	1
1810046K07Rik	0.976987	0.0788785	1	1
1810048J11Rik	2.55987	5.59334	2	3
1810049H13Rik	6.32427	3.22227	3	3
1810055G02Rik	8.71188	14.0315	3	3
1810058I24Rik	19.3051	32.4833	2	2
1810062G17Rik	1.30237	1.29167	7	6
1810062O18Rik	0.261341	0.329752	1	1
1810063B05Rik	5.63524	3.68224	1	1
1810063B07Rik	4.68867	3.85804	4	4
1810064F22Rik	0.160038	0.039106	1	1
1810065E05Rik	386.722	74.6782	1	1
1810074P20Rik	10.8512	8.7321	5	5
2010001E11Rik	0.110767	0.069834	1	1
2010001M06Rik	43.775	13.1371	1	1
2010002M12Rik	1.12675	0.314356	2	1
2010002N04Rik	4.85231	18.2179	4	3
2010003K11Rik	11.4144	2.27836	1	1
2010005H15Rik	0.524272	0.0925572	1	1
2010007H12Rik	8.08374	11.9734	4	4
2010009K17Rik	0.175482	0.141633	1	1
2010011I20Rik	10.96	23.6786	1	1
2010012O05Rik	3.91532	4.09058	2	3
2010015L04Rik	0.825389	1.38006	5	7
2010016I18Rik	1.67181	0.0728455	1	1
2010106E10Rik	1.13761	0.337299	2	2
2010106G01Rik	54.6733	26.4138	4	4
2010107E04Rik	316.761	133.685	1	1
2010107G12Rik	2.19904	0.722308	5	3
2010107G23Rik	5.19769	1.3668	5	5
2010107H07Rik	13.4134	12.5556	3	3
2010109I03Rik	18.3352	4.08721	2	2
2010110P09Rik	65.7853	52.3492	7	7
2010111I01Rik	25.3187	28.0606	12	12
2010204K13Rik	1.37672	1.28107	3	4
2010300C02Rik	17.5043	5.05514	9	5
2010305A19Rik	1.85293	1.18267	1	1
2010317E24Rik	3.11805	1.28795	6	6
2010321M09Rik	7.28407	7.04252	2	2
2200002D01Rik	291.083	109.044	2	2
2200002J24Rik	0.230914	0.164426	1	1
2200002K05Rik	3.47268	0.898125	5	4
2210009G21Rik	2.20328	1.22669	2	2
2210010C17Rik	4.25617	0.814935	4	2
2210012G02Rik	3.53722	3.17424	1	1
2210013O21Rik	10.4724	22.4276	1	1
2210015D19Rik	2.89187	3.02197	2	2
2210016F16Rik	17.2089	11.2041	2	2
2210016L21Rik	11.0687	11.731	1	1
2210018M11Rik	5.34305	8.06523	12	11
2210019I11Rik	0.421017	0.0363235	1	1
2210020M01Rik	66.0261	16.1316	5	5
2210021J22Rik	11.1426	7.83688	6	5
2210039B01Rik	0.215713	0	1	0
2210403K04Rik	7.69276	6.67817	3	3
2210404J11Rik	3.67265	5.04576	2	2
2210404O07Rik	78.5238	20.185	7	7
2210407C18Rik	21.0674	4.51729	1	1
2210408F21Rik	0.346467	2.30752	5	5
2210408I21Rik	1.05382	1.2708	3	4
2210411K11Rik	3.4454	1.37942	1	1
2210415F13Rik	4562.88	1088.82	3	3
2210417A02Rik	0.711411	0.399706	2	2
2210417K05Rik	1.01765	0.604338	1	1
2300005B03Rik	0.035124	0	1	0
2300009A05Rik	9.50528	8.00867	1	1
2310001A20Rik	17.0548	13.7211	1	1
2310001H17Rik	5.04452	1.60718	4	4
2310002J15Rik	0.0562939	0	1	0
2310003C23Rik	22.4251	16.7133	6	5
2310003F16Rik	71.3945	54.5638	2	2
2310003H01Rik	5.69263	6.69741	2	2
2310003L22Rik	8.10046	5.26023	8	6
2310004I24Rik	6.77287	5.72416	5	5
2310004N24Rik	16.3604	12.7263	1	1
2310007B03Rik	3.10792	0.88365	5	5
2310007L24Rik	0.0370714	0	1	0
2310008H04Rik	2.94524	3.36377	1	1
2310008H09Rik	6.36257	5.57171	2	3
2310009A05Rik	14.9237	10.8906	1	1
2310009B15Rik	4.50379	6.62813	2	2
2310011J03Rik	12.6996	13.7221	1	1
2310014F07Rik	0.16672	0	1	0
2310014H01Rik	8.1883	32.9201	3	4
2310014L17Rik	0.0912991	0.0640788	1	1
2310015A10Rik	1.40668	3.60008	2	2
2310015B20Rik	0.123845	0.204461	1	2
2310016C08Rik	8.19989	13.1862	1	2
2310016M24Rik	55.178	40.7173	1	1
2310021P13Rik	13.007	27.5067	1	1
2310022A10Rik	5.06023	5.49369	2	2
2310022B05Rik	14.2987	63.9064	1	1
2310028H24Rik	3.08306	11.1954	8	11
2310028O11Rik	20.6371	28.816	2	3
2310030G06Rik	8.79423	2.49574	2	2
2310030N02Rik	3.97281	3.40043	6	5
2310033P09Rik	5.296	5.10195	1	1
2310034C09Rik	0.188757	0	1	0
2310034G01Rik	2.06811	0.598273	1	1
2310035C23Rik	18.8456	10.0942	4	4
2310035K24Rik	9.78645	8.40966	3	4
2310036O22Rik	42.7343	47.1479	1	1
2310037I24Rik	19.7168	28.3545	5	5
2310039H08Rik	13.4909	10.3221	1	1
2310040G24Rik	1.99507	0.467989	4	4
2310043J07Rik	0.0994254	0.0391157	1	1
2310044G17Rik	15.5475	6.48671	5	5
2310044H10Rik	43.5171	60.1795	2	3
2310045N01Rik	10.4415	13.7486	4	4
2310046A06Rik	0.062651	0	2	0
2310046K01Rik	17.782	4.25898	4	4
2310046O06Rik	4.27125	6.29979	2	2
2310047B19Rik	3.9949	3.87844	2	2
2310047M10Rik	7.54053	10.2913	1	1
2310057J16Rik	32.5731	8.02258	10	7
2310057M21Rik	1.78556	2.14992	4	6
2310061C15Rik	6.9642	12.5663	3	3
2310061I04Rik	39.4032	13.9068	2	2
2310061J03Rik	0.33344	1.39833	1	1
2310067B10Rik	22.3232	11.3251	1	1
2310068J16Rik	0.521976	0.196791	1	1
2310069B03Rik	0.274012	0.68805	3	3
2310069G16Rik	0.137028	0	1	0
2310079F23Rik	1.54815	1.72834	6	5
2310079G19Rik	4.12719	0.616898	1	1
2400001E08Rik	44.7953	42.072	2	2
2400003C14Rik	69.49	50.8065	6	5
2410001C21Rik	23.2705	22.4494	1	1
2410002F23Rik	19.6575	23.7764	6	7
2410002I01Rik	8.14117	6.67807	3	3
2410002O22Rik	13.1752	10.9888	5	5
2410003K15Rik	9.31654	10.1216	1	1
2410004A20Rik	0.225817	0.107541	3	2
2410004B18Rik	6.38104	8.22942	4	5
2410004N09Rik	14.7469	14.5105	2	2
2410004P03Rik	0.109613	1.02597	2	4
2410006H16Rik	37.8126	51.9446	1	1
2410015M20Rik	56.7917	34.2655	1	1
2410016O06Rik	4.84128	4.01137	1	1
2410017I17Rik	0.0271298	0	1	0
2410017P09Rik	1.52714	1.32443	1	1
2410018L13Rik	0.0776286	0.364953	2	2
2410018M08Rik	92.3257	60.145	3	3
2410022L05Rik	6.65844	6.05164	2	2
2410042D21Rik	7.39078	6.43397	4	3
2410066E13Rik	2.08657	18.2684	2	2
2410075B13Rik	0.877138	1.45796	1	1
2410076I21Rik	1.16723	1.29474	1	2
2410089E03Rik	1.95679	6.99038	9	8
2410091C18Rik	10.9959	8.92485	6	7
2410127L17Rik	11.0693	7.03201	4	4
2410131K14Rik	1.7002	2.58978	1	1
2500003M10Rik	39.5339	41.1327	4	4
2500004C02Rik	1.69041	0.696849	1	1
2510002D24Rik	9.16225	4.48297	2	2
2510003E04Rik	7.61139	8.76544	1	1
2510006D16Rik	34.9158	34.259	1	1
2510009E07Rik	8.42489	14.6346	2	2
2510012J08Rik	9.74995	12.1624	3	3
2510039O18Rik	36.5574	28.2603	3	3
2510049J12Rik	8.29589	2.36496	4	2
2610001J05Rik	24.5797	25.753	4	3
2610002D18Rik	1.7281	0.596595	2	1
2610002I17Rik	2.04252	2.50662	3	2
2610002J02Rik	9.54123	14.8391	3	2
2610002M06Rik	6.49792	4.02302	1	1
2610005L07Rik	18.6477	22.9241	3	3
2610008E11Rik	2.30659	4.47756	3	3
2610015P09Rik	1.65559	1.44155	6	5
2610018G03Rik	4.58571	1.67712	3	3
2610019F03Rik	0.799385	0.784747	4	2
2610020C07Rik	0.512471	0.766188	1	1
2610020H08Rik	3.25598	2.21254	6	7
2610021K21Rik	1.03508	0.396714	3	2
2610024G14Rik	7.55346	4.72752	3	3
2610027L16Rik	13.5187	12.0427	3	4
2610029G23Rik	10.4434	11.2039	6	6
2610029I01Rik	3.55101	2.622	2	1
2610034B18Rik	18.9084	17.0847	3	4
2610035D17Rik	7.8114	2.94682	4	4
2610039C10Rik	8.29007	4.51253	2	3
2610044O15Rik	2.47988	2.87176	5	6
2610101N10Rik	10.3998	7.64014	6	6
2610109H07Rik	0.0711941	0.0310901	2	1
2610203C20Rik	0.678631	2.63128	2	3
2610203C22Rik	0.181869	1.87397	2	3
2610204G22Rik	0.736025	1.47382	5	5
2610206C17Rik	0.0755126	0.0330897	1	1
2610301B20Rik	3.3622	9.3236	4	4
2610301G19Rik	14.7603	12.787	1	1
2610305D13Rik	0.32204	0.685449	2	3
2610306M01Rik	1.12532	0.900734	1	1
2610318N02Rik	2.54769	0.982819	9	8
2610507B11Rik	56.4824	34.3622	5	5
2610507I01Rik	3.01505	3.93418	2	2
2610524H06Rik	2.39392	8.85429	1	1
2610528A11Rik	291.511	72.9501	1	1
2610528E23Rik	4.56831	3.88922	3	3
2610528J11Rik	37.8375	10.0246	1	1
2700007P21Rik	4.69938	9.07093	6	5
2700023E23Rik	1.31734	1.30369	2	2
2700029M09Rik	11.1533	8.80397	1	1
2700046G09Rik	0.290953	0.22227	1	1
2700049A03Rik	2.92644	3.00398	5	5
2700050L05Rik	4.59655	4.24391	2	5
2700060E02Rik	80.4983	62.6689	3	4
2700062C07Rik	4.91659	5.37498	3	4
2700078E11Rik	12.3536	10.1836	5	3
2700078K21Rik	23.5209	17.6753	4	4
2700081O15Rik	1.35398	11.4239	1	1
2700086A05Rik	5.8292	1.75637	1	1
2700089E24Rik	29.6201	19.6812	1	1
2700094K13Rik	19.737	16.6628	2	2
2700097O09Rik	4.93768	5.9755	4	4
2700099C18Rik	2.27299	0.969342	2	3
2810001G20Rik	4.91246	10.1139	1	1
2810002D19Rik	2.10206	3.24342	1	1
2810002N01Rik	10.9288	11.3513	2	2
2810004N23Rik	5.65499	5.41445	3	3
2810006K23Rik	2.74252	2.41678	2	2
2810008D09Rik	8.89602	10.9788	1	1
2810008M24Rik	40.2427	28.2769	2	2
2810021B07Rik	4.72568	5.3942	3	3
2810021J22Rik	1.07327	1.46207	4	3
2810025M15Rik	4.82727	2.94559	1	1
2810030E01Rik	0.132761	0.415187	1	1
2810032G03Rik	0.106668	1.04904	2	4
2810046L04Rik	8.5461	8.67747	4	4
2810047C21Rik1	0.520534	0.801788	4	4
2810055F11Rik	0.869466	5.44865	6	6
2810055G20Rik	0.112075	0.212183	2	2
2810403A07Rik	27.5859	22.9627	11	9
2810403D21Rik	1.25719	1.11362	5	5
2810405K02Rik	6.54232	8.18134	1	2
2810407C02Rik	51.2889	32.3591	4	4
2810408A11Rik	1.90628	0.949945	9	6
2810408I11Rik	1.22243	0.69677	1	1
2810408M09Rik	6.18091	5.87633	2	2
2810410L24Rik	1.35651	1.50704	4	4
2810417H13Rik	17.0197	4.76793	2	2
2810422J05Rik	25.1965	18.0412	1	1
2810422O20Rik	2.03959	1.25557	2	2
2810428I15Rik	22.2369	25.5835	1	1
2810429I04Rik	0.0334133	0	1	0
2810432D09Rik	13.1511	11.9672	1	1
2810432L12Rik	22.8541	7.14091	2	2
2810433D01Rik	0.118463	1.06543	2	5
2810442I21Rik	3.93231	0.707577	7	6
2810442N19Rik	0.0409869	0.0660055	1	1
2810453I06Rik	4.74514	8.51992	4	3
2810459M11Rik	6.02898	1.76775	3	3
2810474O19Rik	6.42633	4.85563	1	1
2900002K06Rik	0.690187	0.497977	1	1
2900005J15Rik	1.37832	1.61641	1	1
2900006K08Rik	0.278352	0.130383	1	1
2900010M23Rik	41.1501	36.1767	1	1
2900011O08Rik	0.026744	0.0354292	1	1
2900026A02Rik	19.3181	4.61343	9	9
2900041M22Rik	0.140247	0.588313	1	1
2900052N01Rik	0.0392388	0	1	0
2900053A13Rik	22.0202	13.9623	3	3
2900056M20Rik	1.30211	3.10577	5	5
2900060B14Rik	0.228015	0.189885	1	1
2900064A13Rik	8.8478	10.6417	1	1
2900073G15Rik	92.0109	265.128	5	5
2900097C17Rik	39.1657	60.8781	1	1
3010026O09Rik	1.51721	1.203	1	1
3110001D03Rik	16.8857	14.6886	1	1
3110001I22Rik	2.89467	1.24588	1	1
3110002H16Rik	11.9093	7.80966	1	1
3110003A17Rik	45.7359	26.8751	3	3
3110007F17Rik	0.264585	1.0655	2	3
3110009E18Rik	0.989514	1.57688	3	3
3110040N11Rik	10.9701	7.15879	4	4
3110043O21Rik	4.63863	4.36957	5	3
3110045C21Rik	1.76061	4.79274	2	2
3110052M02Rik	3.1806	3.24203	7	8
3110056O03Rik	11.858	11.9747	4	4
3110057O12Rik	1.94874	1.84334	4	3
3110062M04Rik	2.22507	4.46548	3	3
3110082I17Rik	3.02336	2.72764	2	2
3200002M19Rik	7.29925	4.83744	2	2
3230401D17Rik	19.5239	16.1135	2	2
3300002I08Rik	0.712319	0.931194	2	3
3425401B19Rik	0.052349	0	1	0
3632451O06Rik	2.01766	7.54984	2	3
3830403N18Rik	0.709272	2.69136	2	2
3830406C13Rik	14.67	8.48192	3	3
3830408C21Rik	0.40103	0.792342	4	6
3830431G21Rik	1.81696	0.571017	5	3
3930402G23Rik	0.662405	0.876528	4	4
4430402I18Rik	1.53509	0.171443	3	1
4632411B12Rik	16.2755	15.7413	4	4
4632415K11Rik	4.73981	5.51406	3	4
4632427E13Rik	0.109321	0.112369	1	1
4632428C04Rik	0.971285	0.370504	6	4
4632428N05Rik	6.04478	16.7115	2	3
4632434I11Rik	1.00704	0.369365	5	5
4732415M23Rik	0.0667274	0.597687	1	3
4732416N19Rik	0.0565341	0.315459	1	1
4732418C07Rik	12.7636	10.9671	2	2
4732471D19Rik	0.801566	2.31225	1	1
4732471J01Rik	0.252327	0.206337	1	1
4732490B19Rik	0.567332	0.106856	3	2
4831426I19Rik	1.45226	4.68935	6	5
4831440E17Rik	0.285212	0.561681	1	1
4833418N02Rik	0.774701	0.476787	7	5
4833419F23Rik	0.423214	0.448803	2	1
4833420G17Rik	19.3673	22.6879	9	10
4833422C13Rik	0.32458	2.01613	3	3
4833422F24Rik	0.394596	0.0698518	1	1
4833424O15Rik	0.0931791	0	1	0
4833439L19Rik	69.9432	43.6803	4	4
4833442J19Rik	7.98756	2.40468	5	4
4921506M07Rik	0.615664	0.179599	2	2
4921507P07Rik	0.682799	0.0514266	5	1
4921513D23Rik	17.0732	15.2576	10	11
4921515J06Rik	0.0801239	0.0743712	1	2
4921517L17Rik	0.303606	0.533318	1	1
4921523A10Rik	0.0999105	0.0809264	1	1
4921524J17Rik	7.2723	8.04392	2	2
4921530L18Rik	0.939521	0.247756	1	1
4921531C22Rik	1.00997	0.449853	2	2
4921536K21Rik	1.10829	0.528581	1	2
4922501C03Rik	1.93916	2.16604	3	4
4922502D21Rik	0.0394505	0	1	0
4922505G16Rik	0.115859	0.0362032	1	1
4930402H24Rik	3.33639	8.2195	7	7
4930404I05Rik	0.0256068	0	1	0
4930404N11Rik	0.673652	0.231452	1	1
4930405A21Rik	0.114477	0.0389941	1	1
4930412C18Rik	0.0935126	0.153026	2	2
4930412F15Rik	0.0487193	0.0775489	1	1
4930414N06Rik	0.27995	0.850519	1	2
4930415O20Rik	4.82362	1.74403	2	2
4930417O13Rik	0.0364666	0	1	0
4930420K17Rik	2.22395	2.21468	1	1
4930422G04Rik	1.20517	0.80095	6	5
4930427A07Rik	4.38329	1.6456	5	3
4930428G15Rik	0.0480184	0.0785677	1	1
4930429B21Rik	0.275669	0.148854	1	1
4930430F08Rik	1.27679	1.46045	1	1
4930431A04Rik	0.0741099	0	1	0
4930432K21Rik	0.210215	0.138484	2	3
4930441O14Rik	0.197411	0.0656766	2	1
4930443O20Rik	0.026608	0.179281	1	2
4930444A02Rik	3.98329	4.58358	3	4
4930451C15Rik	0.0647189	0	2	0
4930451I11Rik	0.0295885	0	1	0
4930452B06Rik	0.464529	0.174333	2	2
4930453N24Rik	4.59985	5.11927	2	2
4930455C21Rik	7.92299	5.81559	2	2
4930455F23Rik	2.9147	2.01906	4	4
4930461G14Rik	0.0292474	0	1	0
4930467E23Rik	0.0834548	0.128246	2	2
4930471I20Rik	0.0400005	0	1	0
4930471M23Rik	11.8965	10.835	2	2
4930473A06Rik	1.10444	1.60776	5	8
4930481A15Rik	3.29632	1.87274	3	3
4930486L24Rik	0.136497	0	2	0
4930500J02Rik	0.0513062	0.227738	1	2
4930502E18Rik	0.082961	0	1	0
4930503B20Rik	1.04213	0.231381	4	4
4930503L19Rik	2.61765	7.99401	8	8
4930506M07Rik	13.0256	2.31158	5	3
4930507D05Rik	0.0501452	0	1	0
4930511M06Rik	0.0299927	0.124166	1	1
4930513N10Rik	0.171704	0.120825	1	1
4930515G01Rik	0.652311	0.303636	1	1
4930519F09Rik	0.528573	0.682255	1	1
4930519G04Rik	0.0751991	0.0663655	1	1
4930520O04Rik	0.593781	0.196195	4	3
4930523C07Rik	3.64722	5.0714	4	3
4930524L23Rik	0.0300783	0.0562473	1	1
4930525D18Rik	0.0291474	0.0319682	1	1
4930528A17Rik	0.0637115	0.0708132	1	1
4930528F23Rik	0.090737	0.217615	2	3
4930529C04Rik	0.0304763	0	1	0
4930534B04Rik	1.74207	1.78073	6	4
4930538K18Rik	0.214532	0.381702	2	2
4930539E08Rik	10.6096	1.83554	7	5
4930544O15Rik	0.0869578	0	1	0
4930547N16Rik	2.3895	0.577901	5	2
4930550C14Rik	0.147211	1.03382	3	6
4930555G01Rik	0.0290787	0.0597619	1	1
4930555I21Rik	0.176885	0.0768558	1	1
4930558J18Rik	0.163147	0	1	0
4930562C15Rik	0.473551	0.892048	1	2
4930562F07Rik	0.100634	0.138421	1	1
4930563E22Rik	0.0426782	0.148279	1	1
4930570G19Rik	0.0842296	1.03371	2	4
4930572J05Rik	2.36186	4.69311	1	1
4930578C19Rik	0.351557	0.0465365	3	1
4930578N16Rik	0.480275	1.10371	9	8
4930579C15Rik	0.108746	0.339631	2	3
4930579G22Rik	0.255842	0.437068	1	1
4930579G24Rik	1.79031	3.06586	2	2
4930579J09Rik	0.124437	0.113507	3	2
4930579K19Rik	0.174373	0.413051	1	1
4930581F22Rik	1.22373	0.757992	1	1
4930583H14Rik	0.76561	3.6827	2	3
4930583K01Rik	0.0327801	0	1	0
4930588N13Rik	0.081351	0.539084	2	4
4930590J08Rik	0.0296773	0.344418	1	1
4930594C11Rik	0.11613	0.127223	1	1
4931402G19Rik	0.0632169	0.0749192	1	1
4931406C07Rik	34.8303	11.6004	4	4
4931406P16Rik	7.60195	10.3153	5	5
4931408A02Rik	0.160548	0.145239	2	2
4931414P19Rik	2.22687	2.54652	2	3
4931428F04Rik	1.41942	1.03322	4	2
4931440F15Rik	0.37172	0.0873457	1	1
4931440P22Rik	0.110315	0.245225	1	1
4932411E22Rik	0.0547948	0.0314446	1	1
4932415G12Rik	3.03909	2.59804	5	4
4932416H05Rik	0.839083	1.79471	1	1
4932425I24Rik	0.466169	0.274569	4	4
4932438A13Rik	13.9322	12.0021	11	11
4932438H23Rik	0.397958	0.19644	2	3
4933402N22Rik	0.02686	0	1	0
4933403F05Rik	3.78454	3.06603	2	2
4933403G14Rik	0.657374	0.655887	1	1
4933404M02Rik	0.145638	1.6703	3	4
4933404O12Rik	0.588522	1.06548	2	2
4933406C10Rik	2.10295	0.741299	8	8
4933407C03Rik	36.2677	42.6544	4	3
4933407H18Rik	2.92118	3.56137	7	7
4933407K13Rik	1.07234	1.50476	4	4
4933408B17Rik	0.277639	0.318315	2	1
4933409K07Rik	21.4555	17.9626	2	2
4933411K20Rik	4.76879	4.26815	5	5
4933412E12Rik	1.06422	6.30573	4	7
4933421E11Rik	6.80857	6.01643	7	7
4933421O10Rik	1.27815	1.87105	3	3
4933422A05Rik	0.0265311	0	1	0
4933422H20Rik	0.0621525	0	1	0
4933424B01Rik	10.249	9.36838	6	6
4933426D04Rik	0.039772	0.240026	1	2
4933426M11Rik	17.016	20.5392	5	3
4933427D14Rik	2.33002	4.25878	4	4
4933427E11Rik	0.0597149	0.0443336	1	1
4933427G17Rik	0.179163	0.0774415	3	2
4933430H15Rik	0.131885	0.246551	1	1
4933430I17Rik	0.184581	0.137197	2	2
4933431E20Rik	8.65625	2.50815	3	3
4933432B09Rik	0.508065	1.35034	6	8
4933433P14Rik	6.73946	7.98691	2	3
4933434E20Rik	14.0416	12.5658	3	3
4933436C20Rik	0.0677802	0.0816364	1	2
4933437F05Rik	0.212512	0.294206	1	2
4933439C10Rik	3.68576	4.49136	1	1
4933439F18Rik	6.74302	8.60884	1	1
4933439K11Rik	1.43174	0.509917	3	3
5031414D18Rik	0.923976	1.16885	6	5
5031425F14Rik	0.192078	0.0444192	3	1
5031434O11Rik	0.801075	0.850521	1	1
5031439G07Rik	7.49932	12.0975	3	3
5033406O09Rik	4.40981	1.27644	4	4
5033411D12Rik	0.995773	1.06455	4	4
5033414D02Rik	60.5612	27.3868	3	3
5133401N09Rik	10.8948	15.4816	4	4
5330417C22Rik	66.7665	15.9858	8	7
5330426P16Rik	1.67173	8.36771	2	3
5330437I02Rik	0.117421	0.257038	1	1
5430402O13Rik	0.132655	0.125869	2	2
5430405G05Rik	0.0308816	0.0257592	1	1
5430405H02Rik	1.24867	2.07825	2	2
5430407P10Rik	3.22367	0.792119	4	3
5430411K18Rik	4.10972	3.3213	5	4
5430416N02Rik	4.94788	5.66315	5	6
5430416O09Rik	0.336219	3.82919	4	5
5430417L22Rik	5.96646	8.0339	1	1
5430421F17Rik	0.0601746	0.555963	1	2
5430421N21Rik	0.118711	0	1	0
5430427O19Rik	0.300065	0.0558772	2	2
5430435G22Rik	2.52726	11.2261	4	4
5430437P03Rik	27.279	25.24	3	3
5530601H04Rik	3.44323	5.46807	9	9
5730403B10Rik	10.6335	12.8182	5	6
5730403I07Rik	0.0379221	0	1	0
5730405O15Rik	0.127668	0.138823	1	2
5730408K05Rik	1.85673	1.58279	1	1
5730409E04Rik	1.06566	7.22685	2	2
5730419I09Rik	8.8665	6.0815	8	7
5730422E09Rik	0.0338375	0	1	0
5730437N04Rik	25.973	21.9086	1	1
5730455O13Rik	5.48643	4.76485	5	6
5730455P16Rik	2.63253	3.58157	3	2
5730457N03Rik	0.124639	0.0512781	1	1
5730469M10Rik	3.8352	1.78427	3	3
5730494M16Rik	3.22512	4.82014	4	4
5730494N06Rik	14.2988	11.6384	5	5
5730507C01Rik	1.14417	0.8034	1	1
5730508B09Rik	10.4256	4.88742	2	2
5730522E02Rik	0.0876936	0	2	0
5730528L13Rik	1.19789	6.28044	4	4
5730559C18Rik	47.115	12.4976	12	10
5730577I03Rik	0.193986	0.392712	2	3
5730590G19Rik	1.4207	0.385155	1	1
5830405N20Rik	0.378232	0.0854956	3	1
5830411N06Rik	0.0465839	0	1	0
5830415F09Rik	1.96671	1.65846	5	6
5830416P10Rik	0.398175	0	4	0
5830417I10Rik	5.0028	5.54657	3	2
5830418K08Rik	3.2084	2.91594	7	5
5830418P13Rik	0.240505	0.10035	2	2
5830428M24Rik	3.14894	0.46808	5	4
5830432E09Rik	0.355281	0.716781	2	3
5830433M19Rik	3.53456	3.03619	3	4
5930412G12Rik	0.0287956	0.0294445	1	1
5930416I19Rik	8.80031	8.71244	5	4
5930434B04Rik	19.2194	18.7908	5	5
6030419C18Rik	0.456492	5.09479	2	2
6030422M02Rik	0.0910891	0.0774508	1	1
6030429G01Rik	0.935639	1.46557	9	10
6030446N20Rik	2.30619	2.74211	6	5
6030458C11Rik	7.05235	5.93815	3	3
6230409E13Rik	0.418139	1.76788	4	5
6230427J02Rik	0.970754	1.2885	1	1
6330403A02Rik	0.668675	1.47065	3	3
6330403K07Rik	0.238821	1.00523	1	1
6330406I15Rik	1.6009	10.0433	2	2
6330408A02Rik	0.690445	1.23659	4	2
6330409N04Rik	4.97873	3.07135	2	1
6330416G13Rik	6.79228	3.72036	4	4
6330439K17Rik	0.159697	0.557647	2	5
6330503K22Rik	2.75358	7.91447	7	7
6330512M04Rik	0.0349163	0	1	0
6330545A04Rik	0.609418	1.58713	3	5
6330549D23Rik	0.287086	0.19923	1	2
6330578E17Rik	33.6405	22.2394	2	2
6430527G18Rik	11.8192	21.9336	1	1
6430548G04	0.446321	0.473476	1	1
6430548M08Rik	10.1642	4.80661	5	3
6430550D23Rik	0.520399	0.300168	5	4
6430562O15Rik	0.114654	0.231671	1	1
6430571L13Rik	0.0378265	0.230176	1	1
6430573F11Rik	0.611587	1.01881	4	5
6430598A04Rik	1.54192	2.27731	5	6
6430706D22Rik	17.2528	13.7599	1	1
6530401N04Rik	5.23277	5.14718	3	3
6530402F18Rik	0.411484	1.25728	1	1
6530418L21Rik	0.241399	0.0929508	2	1
6720401G13Rik	14.096	14.973	12	12
6720456B07Rik	57.5529	63.2541	1	1
6720456H20Rik	5.9979	6.26968	2	2
6720463M24Rik	2.4613	1.07732	1	1
6720468P15Rik	0.950217	0.0882089	4	1
6720489N17Rik	0.441345	0.781498	1	2
6820431F20Rik	27.0614	35.815	3	3
7530420F21Rik	0.421335	5.47442	2	3
8030462N17Rik	4.75239	4.67704	6	5
8430406I07Rik	3.84798	3.32226	3	3
8430408G22Rik	2.24619	0.66314	2	2
8430410A17Rik	7.84376	19.2786	3	3
8430410K20Rik	8.01124	9.01599	1	1
8430419L09Rik	1.8864	2.85005	6	4
8430423G03Rik	0.049053	0.171458	1	2
8430427H17Rik	15.6442	5.19866	5	5
8430429K09Rik	0.307437	0.382233	2	2
8430436N08Rik	0.232104	2.91372	3	4
9030025P20Rik	2.08084	2.33203	1	1
9030204H09Rik	0.0451921	0	1	0
9030224M15Rik	0.904846	3.69997	3	3
9030418K01Rik	0.517977	0.130566	3	1
9030425E11Rik	6.39199	68.7706	5	4
9030612E09Rik	0.201831	0.697172	1	1
9030617O03Rik	7.32822	3.42108	2	2
9030619P08Rik	10.5302	2.1655	2	2
9030624J02Rik	12.0783	12.9256	2	2
9030625A04Rik	8.92544	6.48629	6	5
9130008F23Rik	4.48818	1.49128	2	2
9130011E15Rik	6.27033	4.6017	3	3
9130011J15Rik	37.4131	39.9836	3	4
9130015L21Rik	0.270484	3.10472	3	4
9130017N09Rik	109.299	30.3558	6	6
9130019O22Rik	0.69602	0.630702	2	2
9130024F11Rik	1.63842	0.138009	1	1
9130206I24Rik	19.6472	6.07802	4	4
9130209A04Rik	2.58832	0.590483	4	3
9130230L23Rik	1.4002	0.534834	6	3
9130401M01Rik	5.55479	7.79827	1	1
9130404H23Rik	9.13185	2.36199	3	3
9230102K24Rik	0.0649795	0	1	0
9230105E05Rik	2.96701	1.01854	4	4
9230110C19Rik	0.599784	1.67996	3	5
9230112J17Rik	0.405827	0.180606	4	3
9230114K14Rik	0.228421	0.34288	1	1
9230115E21Rik	0.159651	0.492297	2	2
9230116N13Rik	0.172536	0.177357	1	1
9330020H09Rik	0.0592141	0.0252386	1	1
9330151L19Rik	0.220437	0.388695	1	1
9330159F19Rik	0.10913	0.635252	2	3
9330159M07Rik	1.0023	1.53562	2	2
9330175E14Rik	0.037418	0	1	0
9330179D12Rik	0.0295218	0.0724205	1	1
9330182L06Rik	0.32813	0.0385001	3	1
9430008C03Rik	5.86989	9.66749	12	16
9430015G10Rik	4.62232	3.80823	9	12
9430016H08Rik	9.06666	6.58854	1	1
9430020K01Rik	1.61604	1.93109	1	1
9430021M05Rik	0.0309394	0	1	0
9430023L20Rik	22.8313	14.4266	2	2
9430037G07Rik	0.562613	0.503148	3	2
9430038I01Rik	4.15369	2.2135	4	5
9430041J12Rik	0.0300227	0	1	0
9430060I03Rik	0.402887	0.0792473	1	1
9430083A17Rik	0.372386	0.394997	1	1
9430091E24Rik	1.46362	0.985337	3	2
9530008L14Rik	10.0929	2.30444	5	3
9530026P05Rik	0.518249	4.54598	4	5
9530036O11Rik	0.869145	0.179242	4	2
9530053A07Rik	4.31867	1.31476	2	2
9530068E07Rik	47.3871	97.6799	1	1
9530077C05Rik	0.118025	0.693466	2	6
9530082P21Rik	3.0796	4.17358	2	2
9530091C08Rik	0.0812279	0.158077	1	1
9630033F20Rik	4.62247	3.55137	2	3
9830001H06Rik	1.76199	9.26008	4	4
9830107B12Rik	0.0504182	0	1	0
9830147E19Rik	1.17531	1.59272	2	2
9930012K11Rik	0.770957	1.09968	6	6
9930013L23Rik	0.0822725	0.357373	3	2
9930014A18Rik	0.959868	0.222407	3	3
9930021D14Rik	0.197558	0.0740619	1	1
9930021J03Rik	9.14641	8.66633	8	8
9930023K05Rik	0.541662	0.0887768	4	2
9930104L06Rik	2.09077	4.20031	5	5
9930111J21Rik1	1.96383	3.26809	3	3
9930111J21Rik2	1.74949	2.23348	2	2
A030009H04Rik	0.551393	0.882218	1	1
A130010J15Rik	3.16954	1.32682	4	2
A130022J15Rik	5.33563	5.53643	6	6
A130040M12Rik	23.2716	73.2437	2	2
A1cf	10.362	2.16861	3	3
A230046K03Rik	6.87506	9.84654	3	3
A230050P20Rik	4.81142	23.5638	5	6
A230051G13Rik	2.94593	1.66876	2	2
A230056P14Rik	0.482827	0.528839	1	1
A230057D06Rik	0.0361827	0.574797	1	5
A230065H16Rik	0.0734329	0	1	0
A230072C01Rik	1.01019	1.90097	3	3
A230072E10Rik	0.148144	0.0314971	1	1
A230073K19Rik	0.140152	0.213356	1	1
A2ld1	31.1191	9.10026	1	1
A330021E22Rik	0.531943	2.10722	6	6
A330023F24Rik	0.0577952	0.0501492	1	1
A330035P11Rik	1.97161	1.03962	3	3
A330040F15Rik	0.308559	0.179162	1	2
A330049M08Rik	0.666579	0.338167	6	4
A330050B17Rik	0.0273703	0.0456986	1	1
A330069E16Rik	0.154428	0.287444	1	1
A3galt2	0.0422606	0.323824	1	2
A430005L14Rik	10.8632	10.2211	3	3
A430033K04Rik	1.62926	1.47928	1	1
A430035B10Rik	0.59531	0	1	0
A430078G23Rik	1.18567	0.880342	1	1
A430084P05Rik	0.956297	0.1662	1	1
A430093F15Rik	0.0760784	0.0344279	1	1
A430105I19Rik	2.55361	2.06294	6	8
A430107O13Rik	4.48993	44.2026	3	3
A430107P09Rik	0.0957524	0.038313	1	1
A430110N23Rik	9.08111	127.903	6	6
A4galt	8.28168	50.8613	5	6
A4gnt	13.9814	2.62647	3	3
A530032D15Rik	0.233321	0.0666308	2	1
A530054K11Rik	1.76796	1.70934	1	1
A530064D06Rik	0.112832	0	2	0
A530098C11Rik	0.0263481	0	1	0
A530099J19Rik	0.544201	0.114784	2	1
A630001G21Rik	2.06031	0.52431	7	6
A630007B06Rik	12.0362	10.6468	3	4
A630033H20Rik	0.188625	0.0685896	1	1
A630055G03Rik	0.873846	0.287236	2	1
A630066F11Rik	0.699395	0.612729	1	1
A630072M18Rik	0.581854	1.69971	1	1
A630077J23Rik	0.0260867	0.507444	1	2
A630089N07Rik	0.907285	0.584837	4	3
A630095N17Rik	0.0912916	0.0278363	1	1
A730008H23Rik	1.64763	1.25379	1	1
A730011L01Rik	3.29527	4.63662	4	5
A730017C20Rik	0.0435162	0.0424922	1	1
A730017L22Rik	2.58479	1.81575	5	5
A730020E08Rik	0.268219	0.101546	2	1
A730020M07Rik	0.0265083	0.391076	1	4
A730056A06Rik	0.0438212	0.177585	1	1
A730090N16Rik	0.0581555	0.0758652	1	1
A730098P11Rik	29.5503	38.0939	1	1
A830007P12Rik	11.9564	10.8292	3	3
A830010M20Rik	1.02752	0.680942	4	4
A830080D01Rik	3.96772	3.29436	6	8
A830093I24Rik	0.0285714	0.264419	1	2
A930001N09Rik	3.85419	4.99338	3	2
A930003A15Rik	0.498908	0.107981	2	2
A930004D18Rik	0.0547727	0.635784	1	2
A930005H10Rik	2.40468	1.77034	3	4
A930005I04Rik	0.487564	0.628235	2	4
A930007I19Rik	0.407413	0.261258	2	2
A930012L18Rik	0.319648	0.172051	1	1
A930013F10Rik	1.18538	1.69555	1	1
A930015D03Rik	0.160832	1.45723	1	1
A930019D19Rik	0.048671	0.035309	1	1
A930038C07Rik	0.190537	0.0705653	2	2
AA388235	0.0811556	0.285666	1	1
AA415398	0.686468	0.887879	1	1
AA465934	0.40144	0.97448	1	1
AA467197	247.713	61.7167	2	2
AA474331	0.763432	1.68189	5	6
AA543186	0.217233	0.194609	1	1
AA960436	8.17885	8.76465	1	1
AA986860	7.1119	2.72114	2	2
AA987161	2.60179	2.19899	2	2
AB099516	0.661091	0.226089	1	1
AB124611	1.07497	0.184292	4	2
AF251705	3.31402	0.625845	4	2
AF529169	0.128747	0.0310229	3	1
AI118078	0.505234	0.22832	4	2
AI182371	0.311406	0.278628	4	6
AI314180	21.0095	16.0227	5	5
AI314976	13.9719	8.49959	4	4
AI316807	7.69231	9.46625	3	3
AI317395	0.0521165	0.148157	1	2
AI413582	10.7045	15.4314	2	2
AI427809	1.30259	0.280068	2	2
AI428936	1.61893	1.45992	6	5
AI462493	12.0419	13.4731	1	1
AI464131	4.17793	3.64535	2	1
AI467606	2.16904	0.664842	2	2
AI480653	4.82424	11.9787	3	2
AI504432	2.12453	0.329691	2	2
AI506816	38.2932	26.7703	4	4
AI597468	8.84382	14.5553	3	3
AI597479	6.67974	7.76391	2	2
AI607873	1.69197	0.334558	1	1
AI646023	0.135178	1.12951	2	4
AI661453	10.0259	2.99998	3	3
AI662270	4.54067	1.03364	3	3
AI747448	2.44611	0.507903	1	1
AI836003	0.0749042	0.0703872	1	1
AI837181	14.814	18.7292	2	2
AI846148	6.90032	11.0039	7	8
AI848100	10.9537	8.18907	9	9
AI848285	0.0811287	0.0603025	1	1
AI854703	13.4835	5.26048	7	5
AI987944	3.59394	3.36371	2	2
AK010878	7.55992	6.60418	2	2
AK129341	1.08079	1.58983	8	8
AU019823	6.24348	6.01209	2	3
AU021092	1.2658	0.208208	2	1
AU022252	2.22621	3.42907	4	5
AU023871	0.534684	0.0862829	3	2
AU040320	21.2156	10.2794	2	2
AU041133	1.08011	0.715736	3	4
AV039307	0.104455	0.392391	1	2
AV051173	0.198672	0.433216	1	1
AW046200	0.152138	0.309747	2	2
AW112010	101.335	161.114	3	3
AW146020	1.76764	1.38858	1	1
AW146154	1.80712	1.32427	6	6
AW209491	5.10357	3.32381	2	3
AW549877	17.6714	23.4315	5	4
AW551984	1.13437	1.09743	6	6
AW554918	1.66959	2.64083	6	4
AW555464	20.8082	12.0862	3	3
AY358078	0.0548626	0	1	0
AY512931	0.038476	0	1	0
Aaas	7.66369	5.42921	3	3
Aacs	35.2088	18.2353	5	5
Aadac	27.6156	5.67325	1	1
Aagab	18.441	11.5244	3	3
Aak1	4.88483	8.3761	7	7
Aamp	42.7032	50.1757	2	3
Aard	0.972139	19.0588	1	1
Aars	18.4069	20.5795	4	5
Aars2	4.09141	4.42824	3	4
Aarsd1	9.19359	10.2925	1	1
Aasdh	2.34758	2.31206	9	10
Aasdhppt	6.65211	6.32189	5	5
Aatf	6.70752	6.28882	1	1
Aatk	0.642504	0.739827	7	5
Abat	54.0287	14.6435	2	2
Abca1	3.90593	6.59338	4	4
Abca12	3.56284	0.561788	6	4
Abca13	0.0870872	0.0301074	2	1
Abca14	0.0440306	0	1	0
Abca2	2.98803	5.15308	5	6
Abca3	19.9262	6.73405	4	4
Abca5	0.647423	4.51167	4	6
Abca6	0.56043	0.832378	7	6
Abca7	14.8424	13.7494	10	11
Abca8a	4.7759	10.6151	6	7
Abca8b	0.931245	2.74534	4	6
Abca9	1.58083	5.08498	4	4
Abcb10	8.63906	12.9032	7	6
Abcb1a	77.4603	16.5166	5	4
Abcb1b	2.43726	1.91935	2	3
Abcb4	0.121273	2.32451	2	6
Abcb6	12.9772	7.56409	3	3
Abcb7	11.4715	6.92683	2	2
Abcb8	17.2282	8.49653	2	2
Abcb9	3.75802	1.84531	8	5
Abcc1	8.81005	10.4937	4	4
Abcc10	12.3963	7.02209	4	4
Abcc2	0.0713774	0	2	0
Abcc3	79.3733	26.0303	8	8
Abcc4	6.00371	31.4904	7	6
Abcc5	4.29814	12.4276	6	8
Abcc6	1.54543	0.675092	7	6
Abcc8	0.912712	0.191984	5	3
Abcc9	3.54958	9.4846	7	6
Abcd1	13.2146	14.6553	5	4
Abcd2	0.230208	0.696959	3	5
Abcd3	69.7434	24.5253	5	6
Abcd4	4.96054	8.03284	11	9
Abce1	19.9956	15.9191	5	5
Abcf1	25.5737	18.8254	1	1
Abcf2	13.7045	16.4879	7	5
Abcf3	10.233	10.152	2	2
Abcg1	1.25276	0.852726	1	1
Abcg2	28.1074	13.2559	4	3
Abcg3	1.26528	0.223513	4	3
Abcg4	0.697648	1.68045	4	7
Abcg5	1.26424	0.221485	6	2
Abcg8	0.474399	0.169835	5	3
Abhd1	1.99876	2.29627	1	1
Abhd10	6.48173	5.59241	3	3
Abhd11	33.0549	17.7739	3	3
Abhd12	17.3419	17.4519	1	1
Abhd13	14.7437	9.02318	3	3
Abhd14a	7.27123	13.1728	2	3
Abhd14b	44.6205	30.5517	1	1
Abhd15	0.304098	2.49378	1	1
Abhd16a	27.3126	29.8899	2	2
Abhd2	54.1864	52.6831	3	3
Abhd3	1.50225	0.946743	4	2
Abhd4	25.6572	29.0923	2	2
Abhd5	9.57789	7.84101	3	3
Abhd6	17.0225	5.46064	5	4
Abhd8	5.36487	18.3032	1	1
Abi1	39.7797	27.4001	6	6
Abi2	1.23965	5.96188	2	3
Abi3	2.56121	0.652041	4	3
Abi3bp	14.0327	17.1216	7	7
Abl1	16.7374	21.3753	3	3
Abl2	2.34589	4.32068	6	6
Ablim1	29.7432	11.3056	13	11
Ablim2	1.96465	0.564182	9	8
Ablim3	0.641805	1.00385	7	8
Abo	4.00954	1.10043	3	3
Abp1	83.692	18.1027	4	4
Abpd	0.604365	0	1	0
Abr	38.8128	50.2489	13	11
Abt1	2.63036	2.76225	3	3
Abtb1	11.5576	16.3236	8	9
Abtb2	1.36548	1.73256	1	1
Acaa1a	44.5511	40.6839	5	6
Acaa1b	4.79804	3.67074	1	1
Acaa2	53.301	41.1796	1	1
Acaca	10.7075	7.85109	9	7
Acacb	2.85822	2.47155	4	3
Acad10	3.73119	1.54384	4	3
Acad11	26.4957	8.46125	1	1
Acad12	2.58081	2.04032	5	5
Acad8	15.1631	12.5543	6	6
Acad9	9.9723	6.49814	2	2
Acadl	64.7835	29.7367	2	2
Acadm	58.5441	27.77	3	4
Acads	86.9948	43.8881	4	4
Acadsb	6.8115	18.4536	2	2
Acadvl	57.0202	35.721	1	1
Acap1	3.48642	0.660265	8	6
Acap2	18.9759	32.5055	3	3
Acap3	4.11181	12.5067	3	3
Acat1	58.6521	29.2702	4	4
Acat2	19.5408	11.0286	2	2
Acat3	2.7647	1.48623	1	1
Acbd3	18.6474	14.851	1	1
Acbd4	3.78561	8.98192	1	1
Acbd5	17.3701	11.5219	6	5
Acbd6	14.1841	17.3841	3	3
Acbd7	0.0766183	0.028555	1	1
Accn3	0.109113	0.0251418	1	1
Accn4	0.0308591	0.0446682	1	1
Accs	2.03265	5.62239	12	13
Accsl	0.0251322	0	1	0
Acd	10.7973	14.2157	3	3
Ace	13.8618	3.01072	9	6
Ace2	1.93559	0.475176	2	1
Acer1	21.7663	6.21	2	2
Acer2	2.69592	0.745725	4	3
Acer3	5.05402	3.16971	3	3
Ache	1.55214	1.7218	2	2
Acin1	32.6127	40.2124	11	11
Acly	112.832	61.351	5	5
Acn9	2.33264	1.58003	2	2
Acnat1	10.7426	2.29195	3	3
Acnat2	0.447336	0.12824	1	1
Aco1	32.6075	25.6484	6	6
Aco2	160.244	66.5442	2	2
Acot1	3.39974	2.53182	2	2
Acot11	8.41483	2.98141	6	5
Acot12	0.0266975	0	1	0
Acot13	2.14524	1.78966	1	1
Acot2	3.13388	4.93504	2	2
Acot3	0.0272643	0.0277113	1	1
Acot4	2.14012	0.432266	2	2
Acot5	0.0261597	0.0450319	1	1
Acot6	0.905954	1.39735	3	3
Acot7	47.7162	19.7699	5	5
Acot8	22.0621	10.8777	1	1
Acot9	12.0873	14.7219	5	5
Acox1	64.0492	25.1044	7	6
Acox2	0.452816	0.131434	3	2
Acox3	11.4675	8.57839	3	3
Acoxl	0.0305762	0.0282971	1	1
Acp1	27.1863	16.1458	5	8
Acp2	8.37994	10.4139	1	1
Acp5	113.097	29.0328	5	3
Acp6	18.4184	11.9579	5	5
Acpl2	17.9431	7.6364	4	4
Acpp	10.0282	2.38726	4	3
Acr	0.0270866	0	1	0
Acrbp	6.09512	7.53733	4	4
Acsbg1	0.442715	0.127796	5	2
Acsf2	71.7689	30.4543	4	4
Acsf3	10.4995	4.74582	4	4
Acsl1	7.52797	3.0288	2	1
Acsl3	51.0171	15.3445	8	6
Acsl4	6.54813	24.9977	3	3
Acsl5	47.9513	31.9225	5	5
Acsl6	0.0665355	0.0628621	2	2
Acsm3	66.9965	16.3574	3	3
Acss1	31.3516	7.28708	5	5
Acss2	44.3159	16.5079	2	2
Acss3	0.611034	1.36349	3	5
Acta1	3.02817	0.979437	3	3
Acta2	76.3193	376.402	4	4
Actb	871.264	658.147	1	1
Actc1	1.08804	0.242513	2	1
Actg1	1100.41	579.524	1	1
Actg2	13.6618	5.12683	1	1
Actl6a	16.5607	14.3272	2	2
Actl6b	0.035047	0	1	0
Actn1	39.8777	88.0305	6	7
Actn2	0.0519832	0	1	0
Actn3	0.314186	0.648011	3	2
Actn4	157.835	162.733	2	2
Actr10	36.3097	35.946	7	6
Actr1a	47.8078	42.5459	1	1
Actr1b	42.8368	34.2184	4	5
Actr2	69.8416	42.775	1	1
Actr3	138.874	79.0466	4	4
Actr3b	0.104496	0.0964408	2	1
Actr5	3.04569	3.80633	6	6
Actr6	2.56513	2.88047	2	3
Actr8	8.77378	11.3585	3	3
Acvr1	8.57777	27.0685	4	3
Acvr1b	26.1996	10.2166	4	4
Acvr1c	1.09675	0.208947	3	1
Acvr2a	6.36618	4.1332	1	1
Acvr2b	1.56003	2.43547	10	7
Acvrl1	10.8945	90.2267	4	4
Acy1	16.6216	8.8198	6	5
Acy3	10.7814	3.11286	5	5
Acyp1	5.64431	5.138	2	2
Acyp2	2.67303	2.02037	3	3
Ada	4.38151	2.17483	5	6
Adal	3.17783	2.77598	5	6
Adam10	30.4649	21.3996	2	2
Adam11	0.894711	2.27291	4	6
Adam12	0.153329	1.40533	2	2
Adam15	29.3783	28.6661	2	2
Adam17	3.75487	4.22892	1	1
Adam18	0.600889	0.0568592	1	1
Adam19	12.2272	172.33	4	4
Adam1b	0.0937895	0.238346	1	1
Adam22	0.13374	0.101441	3	1
Adam23	3.68104	18.7339	3	3
Adam28	0.0250886	0.0410763	1	1
Adam33	0.275709	2.62734	6	12
Adam4	0.303952	0.200939	1	1
Adam5	0.0506227	0.0950956	1	1
Adam6b	0.0275696	0	1	0
Adam7	0.132777	0	1	0
Adam8	2.225	1.14545	5	4
Adam9	25.9601	30.9124	2	2
Adamdec1	226.218	2445.07	3	3
Adamts1	2.917	12.6315	3	3
Adamts10	5.77347	29.4441	11	10
Adamts12	1.14271	6.46508	4	6
Adamts13	0.211499	0.750537	3	6
Adamts14	0.682897	6.60443	4	6
Adamts15	6.26541	1.87892	5	4
Adamts16	0.0656051	0.0343919	1	1
Adamts17	0.951762	4.32743	5	4
Adamts18	0.863153	3.81729	7	7
Adamts19	0.442334	0.17142	4	3
Adamts2	4.45744	17.1285	3	3
Adamts3	0.53722	6.32944	5	7
Adamts4	2.72744	41.1106	1	1
Adamts5	0.393223	3.33001	3	3
Adamts6	0.488069	1.56753	7	10
Adamts7	1.7339	17.7229	8	8
Adamts8	0.127027	0.0920978	1	2
Adamts9	0.931129	6.53627	4	4
Adamtsl1	0.52909	4.85468	3	5
Adamtsl2	0.639401	0.729995	5	6
Adamtsl3	0.0878109	0.34517	3	3
Adamtsl4	6.36865	29.2716	4	5
Adamtsl5	2.92192	7.21434	11	11
Adap1	11.6939	2.93384	2	2
Adap2	3.48111	18.6826	5	5
Adar	15.7614	12.9122	4	4
Adarb1	0.479049	0.538493	6	4
Adat1	1.17142	1.00011	7	8
Adat2	1.10756	1.18349	1	1
Adat3	3.8399	3.46276	1	1
Adc	0.700146	4.9662	4	8
Adck1	4.12566	4.50494	4	4
Adck2	10.032	9.90802	5	6
Adck3	6.3132	2.80812	2	1
Adck4	6.81277	9.5056	2	2
Adck5	21.4912	12.0675	1	1
Adcy1	0.0982614	0.0812939	2	1
Adcy2	1.11298	6.85757	3	4
Adcy3	1.14514	5.75475	4	4
Adcy4	3.93849	3.12344	10	11
Adcy5	3.09738	16.821	6	8
Adcy6	62.3727	35.4394	9	8
Adcy7	3.45053	2.42299	5	4
Adcy8	0.0387517	0	1	0
Adcy9	2.5889	4.14139	3	4
Adcyap1r1	0.788498	0.460284	5	3
Add1	58.0152	51.6499	3	2
Add3	25.4628	31.1825	4	5
Adh1	412.471	112.85	2	2
Adh5	42.2998	30.3154	2	2
Adh6a	0.120828	0.0455375	1	1
Adh7	0.247546	0.153689	2	1
Adhfe1	1.07972	0.570824	6	4
Adi1	15.8911	8.33837	1	1
Adig	0.26135	0.119043	1	1
Adipor1	80.0462	58.3886	3	3
Adipor2	52.8652	22.6935	5	5
Adk	67.8237	43.0949	5	4
Adm	2.26295	10.7115	1	1
Adm2	0.0668354	0	1	0
Adnp	16.4245	17.8483	4	3
Adnp2	5.06806	6.86693	3	3
Ado	5.93642	10.0341	1	1
Adora1	0.142303	0.138128	2	1
Adora2a	0.770338	0.219458	4	2
Adora2b	0.573856	0.169416	1	1
Adora3	0.463927	0.106682	3	1
Adpgk	9.48627	10.1134	5	5
Adprh	17.5684	42.8379	1	1
Adprhl1	0.0335309	0	1	0
Adprhl2	9.63142	15.5877	4	5
Adra1a	0.0293061	0	1	0
Adra1d	0.065943	0.194082	1	1
Adra2a	2.83056	0	1	0
Adra2c	0.0314484	1.32539	1	1
Adrbk1	31.8624	23.3401	3	3
Adrbk2	3.5755	20.5524	8	8
Adrm1	34.5288	36.9553	1	1
Adsl	15.2424	12.8071	3	2
Adss	28.5808	21.8481	3	3
Adssl1	0.791217	0.556487	5	3
Aebp1	5.23093	39.1738	3	5
Aebp2	11.1898	10.9167	4	4
Aen	5.94535	7.2654	4	4
Aes	231.578	202.388	2	2
Afap1	2.716	7.79258	3	3
Afap1l1	7.6586	2.0588	5	5
Afap1l2	2.48667	13.5208	4	7
Aff1	15.8244	8.65155	4	4
Aff2	0.0989734	0.199138	2	2
Aff3	0.630508	4.4229	4	7
Aff4	14.1623	18.9687	3	3
Afg3l1	12.0117	11.3909	7	7
Afg3l2	39.6196	17.9359	1	1
Afm	1.23639	0.180643	4	1
Afmid	3.66572	2.53535	1	1
Aftph	36.508	20.8824	3	3
Aga	14.2004	13.646	3	4
Agap1	5.83632	22.984	6	6
Agap2	0.969917	0.771374	4	3
Agap3	11.9818	26.9747	7	8
Agbl2	0.411268	0.329498	6	4
Agbl3	0.593027	0.931906	3	4
Agbl5	4.77282	8.54609	4	4
Ager	1.22533	3.89527	3	4
Agfg1	11.892	13.767	5	5
Agfg2	10.3998	12.9315	7	7
Aggf1	15.4177	13.3704	3	3
Agk	5.0296	8.30249	1	1
Agl	5.30997	5.81543	6	6
Agmat	0.107471	0	1	0
Agmo	3.8342	1.07155	5	4
Agpat1	52.6998	33.1458	2	2
Agpat2	42.5786	21.3416	9	6
Agpat3	14.8541	15.7239	4	4
Agpat4	32.0171	19.9536	1	1
Agpat5	21.015	9.34095	4	4
Agpat6	19.4217	26.8324	2	2
Agpat9	2.80539	3.95986	1	2
Agphd1	1.75706	1.06311	3	3
Agps	12.9152	11.1682	4	4
Agr2	1324.11	314.038	4	4
Agr3	0.660172	0.121336	1	1
Agrn	20.0994	31.6328	4	5
Agt	13.2765	152.623	2	4
Agtpbp1	1.81495	4.1241	4	4
Agtr1a	1.64609	0.998517	1	1
Agtr1b	0.253084	1.32141	1	2
Agtr2	0.0497648	0	1	0
Agtrap	9.48583	17.3777	2	2
Agxt	0.0779368	0.0577395	1	1
Agxt2l1	1.19998	0.355334	6	5
Agxt2l2	4.2282	2.47115	1	1
Ahctf1	8.45611	8.51903	4	5
Ahcy	84.3099	37.4628	7	6
Ahcyl1	40.0563	38.6679	2	2
Ahcyl2	130.922	29.7917	5	4
Ahdc1	4.26533	10.0155	7	9
Ahi1	0.989618	5.09518	2	2
Ahnak	29.6434	37.0887	3	3
Ahr	6.06953	24.7994	4	5
Ahrr	0.484853	4.0288	1	2
Ahsa1	39.9937	36.5833	1	1
Ahsa2	6.14288	7.32169	1	1
Aicda	0.0481374	0	1	0
Aif1	4.94979	1.34636	4	3
Aif1l	0.449583	4.98917	4	5
Aifm1	27.2181	12.8894	2	2
Aifm2	3.58766	6.77637	5	5
Aifm3	0.52452	0.0784959	7	1
Aig1	27.3431	14.6671	2	2
Aim1	19.436	4.44944	7	8
Aim1l	6.44359	1.67458	2	2
Aim2	19.3342	4.06027	9	7
Aimp1	24.8784	22.5884	1	1
Aimp2	11.3961	9.6706	2	2
Aip	14.7121	26.8259	3	4
Aipl1	0.037267	0.0990023	1	1
Aire	0.096427	0.0475536	2	1
Airn	2.43788	3.48064	4	4
Ajap1	0.0571366	0.0281597	1	1
Ak1	1.42252	1.43686	3	1
Ak2	99.656	44.6126	2	2
Ak3	21.6333	10.5016	1	1
Ak4	1.94753	1.80356	4	4
Ak5	0.604118	1.05268	1	1
Ak7	0.541223	0.139265	2	3
Ak8	0.0444859	0.053641	1	1
Akap1	23.5658	10.9807	5	5
Akap10	4.6564	4.27406	3	2
Akap11	10.8485	16.6704	8	8
Akap12	3.05075	11.1624	2	2
Akap13	13.9029	9.30129	13	13
Akap17b	0.54101	1.02311	3	4
Akap2	6.92404	19.0275	2	2
Akap6	0.15018	0.280491	1	1
Akap7	20.2222	59.2104	11	12
Akap8	16.9758	19.404	8	12
Akap8l	2.55348	7.75298	1	1
Akap9	17.1101	8.58415	5	6
Akirin1	23.79	17.9062	1	1
Akirin2	19.4528	22.7776	1	1
Akna	3.79806	4.55673	8	6
Akr1a4	275.06	213.58	2	3
Akr1b10	4.91713	9.06406	2	2
Akr1b3	47.2378	78.1982	1	1
Akr1b7	1.28382	0.182292	1	1
Akr1b8	30.3571	68.7789	1	1
Akr1c12	58.1345	14.8176	1	1
Akr1c13	81.8498	21.4282	2	2
Akr1c14	51.3567	11.1988	3	4
Akr1c18	0.468905	0.127732	1	2
Akr1c19	28.7977	6.9454	1	1
Akr1c21	0.334603	0.0566949	2	1
Akr1e1	14.6205	7.44809	1	1
Akr7a5	22.18	14.8236	2	2
Akt1	63.1473	80.7913	6	5
Akt1s1	21.1001	22.5376	1	1
Akt2	15.4255	36.2614	2	2
Akt3	1.83404	10.4996	3	3
Aktip	12.9971	9.13193	3	3
Alad	20.654	9.50759	3	3
Alas1	38.2685	31.1881	6	5
Alas2	0.258954	0.0589163	2	1
Alb	0.664401	0.112966	1	1
Alcam	11.3385	6.60956	3	3
Aldh16a1	18.581	10.8211	1	1
Aldh18a1	19.6913	22.9158	3	3
Aldh1a1	34.2413	169.128	1	1
Aldh1a2	2.22201	30.5845	1	1
Aldh1a3	2.80974	2.42707	3	3
Aldh1a7	4.56049	1.03408	1	1
Aldh1b1	85.341	22.2125	2	2
Aldh1l1	45.9662	15.6194	5	5
Aldh1l2	0.915686	1.12089	4	4
Aldh2	235.592	283.179	3	3
Aldh3a1	0.384388	1.89235	1	4
Aldh3a2	34.6485	21.889	2	2
Aldh3b1	3.92496	4.88199	4	4
Aldh3b2	5.35558	0.865948	2	2
Aldh4a1	7.46094	5.45115	1	1
Aldh5a1	5.11748	2.39011	3	2
Aldh6a1	13.5963	11.0069	4	4
Aldh7a1	7.59982	14.3193	4	4
Aldh9a1	28.374	22.7814	4	4
Aldoa	531.177	291.398	5	4
Aldob	61.5535	15.2189	3	3
Aldoc	6.84676	2.21103	3	2
Alg1	9.75027	13.2304	1	1
Alg10b	12.9541	10.6563	2	2
Alg11	4.36516	3.86562	4	4
Alg12	7.82052	7.7083	7	5
Alg13	3.38981	2.87404	10	10
Alg14	5.95231	5.43367	2	2
Alg2	8.38381	10.2527	2	2
Alg3	11.861	9.99444	1	1
Alg5	27.3673	19.521	2	2
Alg6	8.85584	5.75636	8	8
Alg8	11.1059	6.56028	7	7
Alg9	17.1382	9.12277	2	2
Alkbh1	4.68825	5.32125	1	1
Alkbh2	2.98884	3.83817	7	6
Alkbh3	7.83557	9.65192	5	5
Alkbh4	3.50904	3.72014	6	6
Alkbh5	27.657	26.4708	4	3
Alkbh6	14.435	14.0211	3	3
Alkbh7	11.3853	10.6124	2	2
Alkbh8	2.33163	2.26211	6	8
Alms1	2.01152	2.59512	9	10
Alms1-ps2	0.464767	0.668157	3	3
Alox12	0.671883	0.399558	4	4
Alox12e	0.0312703	0	1	0
Alox15	1.14589	0.169933	2	1
Alox5	2.07434	0.249295	3	1
Alox5ap	8.39636	1.22254	4	3
Alox8	0.0355688	0	1	0
Aloxe3	0.0326307	0.0460019	1	1
Alpi	7.54808	1.67764	5	4
Alpk1	9.64571	6.68371	11	11
Alpl	1.41895	6.64679	2	3
Alppl2	0.130896	0.0506841	1	1
Als2	2.06581	3.13412	4	4
Als2cl	8.18775	2.19724	14	12
Als2cr12	0.536177	0.202433	3	3
Als2cr4	1.73046	6.11331	3	3
Amac1	0.0900292	0.0449848	1	1
Amacr	4.09426	4.50765	4	5
Ambp	0.574038	0.106163	2	1
Ambra1	11.6021	10.951	8	6
Amd1	31.1625	17.3256	1	1
Amdhd1	0.0268565	0	1	0
Amdhd2	15.0631	9.36394	4	3
Amfr	49.3205	49.3171	5	5
Amh	0.029049	0.0453923	1	1
Amhr2	0.51941	0.214285	4	3
Amica1	3.05626	0.675649	5	5
Amigo1	2.94786	6.28526	2	2
Amigo2	1.18529	2.34612	3	3
Amigo3	3.2687	2.73039	1	1
Ammecr1	3.36835	1.72014	1	1
Ammecr1l	16.3208	13.0101	4	4
Amn	1.57694	0.602059	3	3
Amn1	5.1989	3.70959	6	6
Amot	8.03986	3.36141	5	5
Amotl1	5.32035	44.4138	4	4
Amotl2	3.85216	25.7347	2	3
Ampd2	15.6898	22.3896	12	10
Ampd3	18.1841	5.9157	6	6
Amph	0.861761	0.37793	5	3
Amt	5.15012	3.5824	1	1
Amy1	0.109309	0	2	0
Amz1	1.58953	0.460991	8	5
Amz2	12.4315	12.1527	6	7
Anapc1	12.9633	15.8019	5	5
Anapc10	1.65676	2.23424	2	2
Anapc11	6.84976	8.18656	2	2
Anapc13	52.3635	30.8303	1	1
Anapc16	18.4609	17.4119	3	3
Anapc2	25.3814	32.7051	2	2
Anapc4	11.3769	13.7154	2	2
Anapc5	56.0134	97.1115	8	8
Anapc7	11.356	14.1108	2	2
Ang	18.3979	12.1604	2	2
Ang4	719.824	199.68	1	1
Angel1	2.79931	2.23277	5	4
Angel2	16.6207	12.8562	8	8
Angpt1	0.609864	9.10611	3	5
Angpt2	1.54165	0.834179	5	4
Angpt4	0.13025	1.6352	2	3
Angptl1	0.157853	0.739449	2	2
Angptl2	11.6666	84.342	1	1
Angptl4	1.5503	11.6874	1	2
Angptl6	0.910589	1.57993	3	4
Ank	16.5751	9.84183	2	2
Ank1	0.380925	0.539689	3	6
Ank2	0.729556	7.21674	4	5
Ank3	8.34957	3.02627	7	7
Ankdd1b	0.517144	0.145918	2	2
Ankfn1	0.0469698	0	1	0
Ankfy1	16.5157	12.8957	3	3
Ankhd1	21.1725	14.8484	7	8
Ankib1	11.2861	8.01093	5	5
Ankle1	3.3886	1.13375	4	4
Ankle2	5.34826	6.07491	4	4
Ankmy1	0.0726112	0	1	0
Ankmy2	12.006	9.63087	2	2
Ankra2	9.01589	7.641	4	4
Ankrd10	24.4845	25.2406	11	10
Ankrd11	33.643	33.7306	8	8
Ankrd12	3.7953	8.08332	6	5
Ankrd13a	51.4414	25.1445	2	2
Ankrd13b	3.66483	6.98601	7	8
Ankrd13c	13.9335	9.16717	3	3
Ankrd13d	1.00224	1.25082	3	4
Ankrd16	10.8571	11.0404	13	10
Ankrd17	17.1908	12.7738	9	9
Ankrd22	2.85966	0.68662	2	2
Ankrd23	1.96222	4.62885	7	8
Ankrd24	2.26179	3.09143	11	11
Ankrd26	2.29974	2.53398	7	5
Ankrd27	7.56435	9.23528	2	2
Ankrd28	8.68389	9.71796	7	7
Ankrd29	0.268157	0.0621795	4	1
Ankrd32	3.24527	3.01638	4	4
Ankrd33b	0.266551	0.093128	3	2
Ankrd35	0.430873	0.54115	4	5
Ankrd37	4.6615	4.7345	1	1
Ankrd40	16.8405	26.0256	2	2
Ankrd42	0.525678	0.976054	5	7
Ankrd43	0.62364	0.169145	1	1
Ankrd44	4.26435	3.04777	3	3
Ankrd46	11.7586	18.4339	3	3
Ankrd49	5.86687	2.62075	2	3
Ankrd50	6.48311	10.5046	5	6
Ankrd52	14.1707	12.5528	4	4
Ankrd53	0.107381	0.31581	2	3
Ankrd54	7.97772	10.4253	4	4
Ankrd55	0.157763	0.0864284	2	2
Ankrd56	7.17531	1.90769	1	1
Ankrd57	8.57329	5.07357	1	1
Ankrd6	0.245898	0.315178	5	4
Ankrd61	0.311516	0.203306	1	1
Ankrd7	0.0499046	0	1	0
Ankrd9	7.36402	3.07776	4	4
Anks1	9.21084	10.6503	7	7
Anks3	6.85954	12.2554	1	1
Anks4b	12.7127	2.58924	1	1
Anks6	2.05053	3.09558	8	7
Ankzf1	8.29407	6.21316	1	1
Anln	7.56512	4.22387	8	7
Ano1	45.2581	27.4837	9	9
Ano10	33.1494	34.66	3	3
Ano2	0.575672	9.30946	2	2
Ano5	0.486973	1.73581	5	7
Ano6	9.54879	20.5035	4	4
Ano7	25.7416	5.58086	5	5
Ano8	7.12911	7.47167	2	3
Ano9	30.7079	6.76709	9	8
Anp32a	50.7733	42.2811	4	4
Anp32b	61.3467	51.3977	2	2
Anp32e	21.0025	20.3942	2	2
Anpep	9.36663	76.3989	5	8
Antxr1	8.4469	75.8321	3	3
Antxr2	18.5239	58.7566	4	5
Anubl1	0.356163	0.337748	3	2
Anxa1	68.6376	116.505	1	1
Anxa11	122.226	47.7135	2	2
Anxa13	10.3439	2.80902	3	3
Anxa2	277.954	365.451	1	1
Anxa3	50.9209	20.9373	3	3
Anxa4	131.756	48.5888	2	2
Anxa5	53.3547	242.258	2	3
Anxa6	30.1025	196.338	6	6
Anxa7	51.5302	39.5646	4	4
Anxa8	13.9624	3.13138	2	1
Anxa9	0.318552	1.049	1	1
Aoah	1.11583	0.122816	3	2
Aoc2	0.048317	0.152905	1	1
Aoc3	3.53997	1.1501	2	2
Aox1	1.40656	14.7874	8	11
Aox3	0.144385	2.02151	2	2
Aox3l1	0.0555079	0.335544	1	4
Ap1ar	33.0261	17.062	6	5
Ap1b1	28.8349	14.8641	2	3
Ap1g1	23.568	14.7121	5	4
Ap1g2	14.2025	7.27168	3	3
Ap1m1	9.68703	22.8862	3	3
Ap1m2	54.6552	14.8643	4	4
Ap1s1	61.6539	39.2201	2	2
Ap1s2	2.07445	3.92219	3	3
Ap1s3	10.4527	4.05127	4	3
Ap2a1	22.5127	25.3418	2	2
Ap2a2	17.4455	17.5989	3	3
Ap2b1	32.8627	26.305	2	2
Ap2m1	92.9767	102.422	3	3
Ap2s1	60.6997	57.4471	1	1
Ap3b1	26.0299	13.8561	2	2
Ap3b2	0.101595	0	2	0
Ap3d1	35.5887	39.0106	5	5
Ap3m1	6.17716	5.23032	1	1
Ap3m2	0.856121	1.68784	4	3
Ap3s1	43.718	30.3611	3	2
Ap3s2	11.0859	8.94657	2	2
Ap4b1	7.60877	5.16066	4	5
Ap4e1	3.05238	4.80608	5	6
Ap4m1	7.27921	7.87194	1	1
Ap4s1	6.56268	7.38786	2	2
Apaf1	10.0359	8.92982	6	5
Apba1	1.05466	2.90162	4	4
Apba2	0.0966667	0	1	0
Apba3	7.00464	10.3968	2	1
Apbb1	1.27764	7.36404	3	3
Apbb1ip	5.47138	1.49221	3	1
Apbb2	2.856	2.64682	8	5
Apbb3	4.68208	6.89966	1	1
Apc	6.48667	4.82403	6	7
Apc2	0.106865	0.607083	2	1
Apcdd1	1.38394	2.21284	3	3
Apeh	32.2286	17.8968	2	2
Apex1	10.5553	9.1937	2	2
Apex2	2.22355	2.09592	2	2
Aph1a	96.1218	67.8152	3	3
Aph1b	3.1381	3.47521	4	3
Aph1c	0.383584	0.938835	2	3
Api5	35.2806	26.46	3	3
Apip	5.29018	6.81781	4	3
Apitd1	0.981161	0.632776	1	1
Aplf	2.90734	2.52442	3	1
Apln	0.682517	0.316193	1	1
Aplnr	2.5899	1.72605	1	1
Aplp1	5.48863	5.26437	1	1
Aplp2	68.0687	74.0233	3	3
Apoa1bp	41.1342	40.0964	2	2
Apoa2	0.819987	0.36746	1	1
Apob	8.25325	0.764148	4	3
Apobec1	13.7638	4.71466	8	6
Apobec2	0.91724	0.746063	1	1
Apobec3	18.4133	13.8346	4	4
Apobr	0.630333	0.823587	3	2
Apoc1	0.667181	0.398557	1	1
Apoc2	4.38424	1.29885	2	2
Apoc3	0.127655	0.0281896	1	1
Apoc4	0.027815	0	1	0
Apod	0.682003	3.73355	3	4
Apoe	133.288	56.9239	3	3
Apoh	0.269184	0.0762924	1	1
Apol10a	54.0853	12.953	1	1
Apol10b	0.485768	0.312435	1	1
Apol11a	0.0266864	0	1	0
Apol6	2.6521	2.91332	3	5
Apol7a	5.95836	1.44097	7	5
Apol7b	0.437546	2.87718	1	1
Apol7c	6.70378	1.02229	1	1
Apol7e	1.13058	8.20237	2	2
Apol8	0.0266012	0	1	0
Apol9a	7.47113	3.78028	4	4
Apol9b	5.43365	3.08939	3	3
Apold1	1.7607	0.539528	1	1
Apom	0.141474	0.0912683	3	1
Apoo	22.4766	8.9138	4	3
Apool	17.8623	7.97382	4	4
App	156.212	221.909	6	6
Appbp2	10.5158	9.52207	5	4
Appl1	10.6495	11.709	1	1
Appl2	95.0365	43.8292	11	11
Aprt	54.2731	57.9704	1	1
Aptx	2.53527	3.63903	3	3
Aqp1	30.7243	7.51487	3	2
Aqp11	4.86843	1.77052	2	1
Aqp12	0.250548	0.0752673	1	1
Aqp3	0.139198	0.0673892	1	1
Aqp4	119.34	29.9638	4	4
Aqp8	120.303	19.2685	3	3
Aqp9	0.0759387	0	1	0
Aqr	12.1602	8.54464	2	2
Ar	0.201178	0.026702	2	1
Araf	32.676	39.3103	6	6
Arap1	23.2143	32.4057	5	5
Arap2	17.8041	5.61029	6	6
Arap3	3.72402	4.77321	10	10
Arc	0.849688	1.13101	2	3
Arcn1	83.3056	62.7387	5	6
Areg	13.1476	7.27125	1	1
Arf1	244.48	192.551	4	2
Arf2	7.14584	18.6822	3	3
Arf3	57.0922	49.459	2	2
Arf4	181.914	145.919	2	2
Arf5	93.1948	97.9179	4	4
Arf6	59.2799	28.2325	1	1
Arfgap1	16.8525	20.21	6	7
Arfgap2	18.1803	20.0326	2	2
Arfgap3	43.0505	29.4964	5	4
Arfgef1	38.4155	19.1014	4	4
Arfgef2	11.6957	9.11065	1	1
Arfip1	39.9323	28.45	6	5
Arfip2	15.8583	15.4567	3	4
Arfrp1	8.26138	9.32947	3	4
Arg1	0.71042	0.32229	2	3
Arg2	2.58674	0.654315	1	1
Arglu1	53.952	59.2274	3	4
Arhgap1	48.3007	39.3682	7	7
Arhgap10	2.15204	13.1026	3	3
Arhgap11a	8.31203	2.53238	3	3
Arhgap12	25.5158	11.1679	9	10
Arhgap15	1.55336	0.464873	3	3
Arhgap17	15.7652	12.0426	8	7
Arhgap18	15.2541	15.8383	4	4
Arhgap19	2.55121	1.0734	5	4
Arhgap20	2.58785	5.88505	3	3
Arhgap21	23.4447	11.3886	5	5
Arhgap22	1.63741	18.4726	6	8
Arhgap23	2.29248	15.1859	3	3
Arhgap24	6.6406	8.27439	5	5
Arhgap25	1.29887	1.60982	8	5
Arhgap26	4.46431	2.78272	4	4
Arhgap27	32.5877	8.22006	8	8
Arhgap28	1.45716	17.5091	4	8
Arhgap29	6.13294	9.85584	6	6
Arhgap30	3.55867	0.536344	4	3
Arhgap31	3.52703	4.37754	3	4
Arhgap32	14.7232	7.00489	9	9
Arhgap33	3.47243	5.52688	7	11
Arhgap36	0.0309175	0	1	0
Arhgap39	9.45934	5.3621	7	7
Arhgap4	3.1637	1.07755	3	2
Arhgap42	7.89158	16.299	7	8
Arhgap44	0.297463	1.55501	1	3
Arhgap5	25.1176	16.0578	6	5
Arhgap6	1.65885	12.0797	2	2
Arhgap8	4.98749	8.41606	7	7
Arhgap9	2.53605	0.839967	2	2
Arhgdia	138.317	134.704	6	5
Arhgdib	14.633	2.51383	4	2
Arhgdig	0.608493	0.125408	1	1
Arhgef1	32.5133	47.3685	13	13
Arhgef10	1.83523	7.40982	3	3
Arhgef10l	8.62119	13.2607	7	7
Arhgef11	16.6884	18.8762	5	4
Arhgef12	8.59631	21.8473	9	10
Arhgef15	3.88798	2.91554	7	9
Arhgef16	34.1165	9.361	7	5
Arhgef17	3.05113	18.7244	3	3
Arhgef18	6.41546	8.82663	2	2
Arhgef19	10.1321	12.7088	6	6
Arhgef2	15.0357	22.5118	10	8
Arhgef25	5.11723	42.6677	7	10
Arhgef26	4.52003	1.13414	4	4
Arhgef3	9.62458	8.34904	6	5
Arhgef33	0.0669159	0.189811	2	1
Arhgef37	2.23407	0.594761	8	5
Arhgef38	5.31586	1.25475	3	3
Arhgef4	0.262466	0.666367	1	1
Arhgef40	4.44381	26.7065	3	5
Arhgef5	32.4185	16.4781	3	3
Arhgef6	3.57986	14.1887	9	7
Arhgef7	10.7723	11.3847	3	3
Arhgef9	0.432894	1.58106	5	9
Arid1a	23.7177	26.0718	8	8
Arid1b	9.05988	9.26822	9	8
Arid2	8.01895	10.0292	4	4
Arid3a	1.86119	5.19688	5	4
Arid3b	2.53495	1.66728	6	9
Arid4a	7.7627	7.46647	6	5
Arid4b	7.60417	7.71195	7	6
Arid5a	1.22106	0.959158	7	5
Arid5b	6.01123	8.96135	8	5
Arih1	24.3662	21.3718	5	6
Arih2	15.9468	13.8131	6	6
Arl1	154.916	84.7487	4	4
Arl10	5.33004	5.24027	1	1
Arl11	0.566199	0.228277	1	1
Arl13b	4.02131	5.54434	2	3
Arl15	3.08118	3.50782	3	2
Arl16	2.93205	3.43283	2	2
Arl2	12.9293	15.6351	2	2
Arl2bp	36.6552	43.7195	2	2
Arl3	7.58148	19.4685	2	2
Arl4a	31.529	11.8829	4	3
Arl4c	2.13349	2.3992	1	1
Arl4d	1.68072	3.8517	1	2
Arl5a	17.8106	21.9672	2	3
Arl5b	6.3981	5.34779	4	3
Arl5c	1.28118	2.32009	8	10
Arl6	1.53916	5.12889	1	1
Arl6ip1	81.6544	40.8737	1	1
Arl6ip4	13.4725	14.9659	3	3
Arl6ip5	39.9644	87.1084	1	1
Arl6ip6	9.96884	7.54905	5	5
Arl8a	15.2736	31.2666	1	1
Arl8b	19.7927	18.6931	1	1
Arl9	0.039272	0.0419882	1	1
Armc1	12.344	12.0058	3	3
Armc10	16.8552	12.8672	1	1
Armc2	0.456314	2.5636	6	10
Armc3	0.0981491	0.0280423	2	1
Armc5	6.77864	9.14913	1	1
Armc6	2.54634	2.79164	1	1
Armc7	3.13577	2.99332	1	1
Armc8	9.02349	7.29772	3	3
Armc9	1.32795	2.79172	4	4
Armcx1	2.53583	13.3589	8	8
Armcx2	1.8719	16.7596	4	4
Armcx3	11.8708	27.7957	2	2
Armcx4	0.15688	2.51218	1	3
Armcx5	1.38783	2.40835	1	1
Armcx6	1.50182	8.65737	2	3
Arnt	12.6235	22.8866	4	5
Arnt2	0.241083	0.30069	1	5
Arntl	17.3063	17.2035	6	4
Arntl2	1.12875	1.16621	6	8
Arpc1a	40.2596	29.7824	1	1
Arpc1b	140.776	112.124	1	1
Arpc2	162.94	124.879	2	2
Arpc3	139.848	97.8216	2	2
Arpc4	78.1484	69.8112	5	5
Arpc5	107.095	63.7348	1	1
Arpc5l	21.4212	17.9728	1	1
Arpp19	32.7808	28.4272	4	4
Arpp21	0.025168	0	1	0
Arrb1	18.6578	26.3713	3	4
Arrb2	7.74011	8.1364	9	9
Arrdc1	39.5246	16.6792	8	7
Arrdc2	6.63764	6.38697	11	9
Arrdc3	11.8323	21.9299	1	1
Arrdc4	25.8337	19.5982	3	3
Arsa	11.3604	23.1692	4	4
Arsb	13.9255	17.1219	3	3
Arsg	1.28655	1.87626	3	2
Arsi	1.01378	5.65612	2	2
Arsj	0.676932	7.49833	2	3
Arsk	3.89381	8.52779	4	5
Art2a-ps	2.26051	0.736867	1	1
Art2b	0.235956	0.0300559	1	1
Art3	2.5585	3.04074	5	4
Art4	0.0810439	0.152458	1	1
Art5	0.145479	0.579276	1	2
Artn	0.79173	3.06318	5	8
Arv1	2.43257	3.15781	7	6
Arvcf	1.635	4.83993	2	2
Arx	0.113862	0.0463559	1	1
Arxes1	0.0962333	1.30707	1	1
Arxes2	0.23799	2.64784	1	1
As3mt	17.5933	12.9632	1	2
Asah1	66.1966	60.124	2	2
Asah2	6.01844	4.5703	10	10
Asap1	5.68854	12.7455	5	6
Asap2	8.45433	2.67934	3	1
Asap3	0.756876	3.40852	7	8
Asb1	1.47071	5.6355	4	4
Asb10	0.124676	0	2	0
Asb11	1.05203	0.170705	4	2
Asb13	9.1915	12.7756	6	5
Asb16	0.856509	0.208592	3	1
Asb2	3.69812	1.06692	3	3
Asb3	4.55127	5.86267	5	4
Asb4	0.241672	0.0304336	2	1
Asb5	0.203009	0.510233	2	1
Asb6	6.61773	10.2176	4	4
Asb7	4.92831	3.91937	3	4
Asb8	13.0639	8.95719	2	3
Ascc1	11.6165	8.1724	2	2
Ascc2	23.3614	14.2824	6	6
Ascc3	11.8679	6.63514	5	6
Ascl1	0.0308708	0	1	0
Ascl2	3.95775	1.26929	2	2
Ascl3	0.0710029	0.174778	1	1
Asf1a	7.27114	6.85719	2	2
Asf1b	7.7126	2.93026	2	1
Asgr1	0.0498865	0.0627213	1	1
Asgr2	0.1424	0.0544521	1	1
Ash1l	14.4655	17.3389	4	4
Ash2l	16.0685	11.84	2	2
Asl	12.6467	9.05419	2	2
Asna1	29.6569	27.9196	2	2
Asns	20.6058	9.69489	3	3
Asnsd1	15.8241	8.11005	1	1
Aspa	2.61132	1.69615	4	3
Aspg	11.8355	4.70785	8	7
Asph	26.8452	20.3049	9	10
Asphd1	0.029282	0.0306399	1	1
Asphd2	0.333466	2.89842	4	7
Aspm	4.4709	1.65889	6	5
Aspn	19.5948	162.548	4	5
Aspscr1	22.261	20.8133	7	6
Asrgl1	1.62482	2.74143	1	1
Ass1	10.4132	3.3552	1	1
Aste1	3.30025	2.18401	5	7
Astn1	0.0744642	0.0309428	2	1
Astn2	0.184267	0.127689	4	2
Asxl1	9.68616	7.80869	6	6
Asxl2	6.01977	5.05694	5	5
Asxl3	0.0696503	0	1	0
Atad1	40.0425	31.009	4	3
Atad2	8.06234	4.691	7	6
Atad2b	6.97715	5.65205	9	7
Atad3a	19.9049	13.225	5	4
Atad5	2.57533	1.48136	10	6
Atat1	4.27563	7.41625	4	5
Atcay	0.056635	0	2	0
Ate1	7.15067	9.0918	5	5
Atf1	15.6979	15.6359	1	1
Atf2	13.6868	14.4127	11	8
Atf3	21.7481	9.12112	4	5
Atf4	83.5818	108.289	2	2
Atf5	12.7554	64.9398	2	2
Atf6	10.4062	8.36269	3	3
Atf7	11.4843	27.0801	7	8
Atf7ip	11.1518	10.9111	5	5
[truncated: 14,465 more rows]
