# Supplementary material for: Transcriptome profiling of subepithelial PDGFRα cells in colonic mucosa reveals several cell-selective markers
Source: PLoS One. 2022 May 13;17(5):e0261743. doi: 10.1371/journal.pone.0261743 (PMC9106222; doi:10.1371/journal.pone.0261743)
Supplement: S4 Table — (XLSX) [file pone.0261743.s009.xlsx]

## Sheet: Table S4
Supplementary Table 4. List of genes highly and selectively expressed in colonic Mu and MuPαC.
Gene	Expression (FPKM)		Specificity	Expression (FPKM)				Specificity
	Mu	MuPαC	MuPαC/mu	SM	ICC	SMC	SMPaC	Mu/SM	MuPaC/ICC	MuPaC/SMC	MuPaC/SMPaC
Adamdec1	226.218	2445.07	10.8085	0.521155	1.42494	0.0681609	5.04809	434.07	1715.91	35872	484.355
Fn1	87.0892	1034.31	11.8764	3.85774	7.97338	2.18203	3.20333	22.5752	129.72	474.009	322.885
Plau	14.7612	310.522	21.0363	3.84947	0.457846	5.11354	1.74854	3.83462	678.225	60.7255	177.59
Col6a4	5.11054	102.954	20.1454	0.133071	0.331681	0.423986	0.648904	38.4047	310.401	242.824	158.658
Procr	12.3334	309.726	25.1128	1.96333	3.33377	0.559382	2.13698	6.28187	92.9055	553.692	144.936
Bmp5	17.181	312.16	18.1689	2.08431	2.69721	0.537691	2.5821	8.243	115.734	580.556	120.894
Bmp7	5.1245	116.679	22.7688	1.47948	10.446	0.0901856	1.36875	3.46372	11.1697	1293.76	85.245
Sema3f	9.83499	158.025	16.0676	6.47022	0.838381	4.87239	1.91496	1.52004	188.488	32.4327	82.5214
Pcsk6	9.23246	145.052	15.7111	8.15704	4.46067	1.00037	2.20879	1.13184	32.5181	144.999	65.6707
Col4a6	5.2353	130.687	24.9627	9.919	3.21097	11.7435	2.03919	0.527805	40.7002	11.1285	64.0877
Nbl1	24.1093	498.951	20.6953	8.34559	9.64049	5.9655	8.81048	2.88887	51.7557	83.6394	56.6315
Cxcl14	8.88348	180.318	20.2981	30.8541	29.1628	17.4669	5.4804	0.287919	6.18315	10.3234	32.9023
Lama5	9.65643	104.236	10.7945	47.1056	21.1691	104.415	3.48264	0.204995	4.92398	0.998291	29.9303
Gm13889	12.1869	186.445	15.2988	23.6268	22.9435	69.5198	8.12942	0.515808	8.12627	2.6819	22.9346
Ogn	38.6654	647.417	16.7441	218.836	36.2336	244.095	29.0748	0.176686	17.8679	2.65232	22.2673
Ccdc3	10.5152	213.608	20.3143	11.5055	9.33579	12.2859	9.6015	0.91392	22.8806	17.3865	22.2474
Efemp1	27.2465	287.834	10.5641	29.0924	3.52056	2.06786	13.9602	0.93655	81.758	139.194	20.6182
Gja1	14.7018	230.721	15.6934	72.9005	961.515	9.93655	13.6788	0.201669	0.239956	23.2195	16.8671
F2r	16.6454	161.274	9.6888	9.10173	31.0499	9.6025	11.5221	1.82882	5.19402	16.795	13.9969
Agt	13.2765	152.623	11.4957	8.74596	12.0606	5.51726	11.0546	1.51802	12.6547	27.6628	13.8062
Bmp2	16.4305	182.801	11.1257	2.83101	2.25452	1.36426	14.9336	5.80378	81.0822	133.993	12.2409
Col4a5	12.7263	323.391	25.4112	32.6624	40.3643	38.08	31.137	0.389633	8.01182	8.49242	10.3861
Pmepa1	13.9296	146.317	10.504	25.9439	18.8349	15.4918	18.1206	0.536913	7.76838	9.4448	8.07462
Bmp4	21.1333	278.875	13.196	21.4789	171.049	16.3521	44.5883	0.98391	1.63038	17.0544	6.25444
Fndc1	19.3965	247.699	12.7703	35.9596	2.70459	10.4954	41.0711	0.539397	91.5847	23.6007	6.03099
Srpx2	7.853	127.635	16.2531	2.69542	1.8568	0.35233	22.5658	2.91346	68.7395	362.26	5.65613
Syt13	6.74097	111.729	16.5746	14.1479	122.138	1.72463	20.31	0.476464	0.914779	64.7845	5.50118
Adam19	12.2272	172.33	14.094	14.04	34.6029	17.9692	32.8343	0.870881	4.98021	9.59029	5.24847
Sept4	9.95055	171.381	17.2233	5.04438	5.27057	1.03108	34.3936	1.9726	32.5166	166.215	4.98294
Tmem158	5.64395	138.025	24.4554	26.7274	188.198	9.23831	29.3841	0.211167	0.733403	14.9405	4.69727
Twsg1	29.3033	302.799	10.3333	60.045	82.4574	49.1711	69.4471	0.488022	3.67219	6.15807	4.36014
Foxf1a	12.145	166.651	13.7217	52.0472	164.045	77.7622	39.6485	0.233347	1.01589	2.14309	4.20321
Htra1	25.5015	337.406	13.2308	59.2823	72.1994	84.514	82.7064	0.430171	4.67325	3.99231	4.07956
Pdlim3	10.7016	144.748	13.5258	426.26	62.2994	695.157	38.388	0.0251058	2.32343	0.208223	3.77066
Igsf10	6.98042	102.199	14.6408	8.28406	6.77919	1.22109	34.3103	0.842633	15.0754	83.6945	2.97866
Tmem119	18.0768	327.052	18.0924	18.64	135.178	4.65773	118.736	0.969785	2.41942	70.217	2.75445
Thbd	22.3058	286.757	12.8557	17.0921	23.1505	3.08065	106.996	1.30504	12.3866	93.0833	2.68007
Loxl2	20.2356	264.877	13.0896	74.9878	67.9367	162.802	108.278	0.269852	3.89888	1.62699	2.44626
Ifitm1	24.1008	284.294	11.796	16.6052	62.9536	15.2187	128.93	1.4514	4.51593	18.6806	2.20502
Lama4	11.2838	127.337	11.2849	45.0982	51.0427	32.2044	59.7444	0.250205	2.49471	3.95401	2.13136
Crispld2	12.6994	146.478	11.5343	24.3526	53.3573	46.4344	68.9594	0.52148	2.74524	3.15452	2.12413
Gpx3	47.4298	938.087	19.7784	86.3603	101.654	7.67688	510.586	0.549208	9.22823	122.196	1.83728
Mmp2	67.8509	1138.47	16.779	81.4738	456.684	14.312	622.014	0.832794	2.4929	79.5462	1.8303
Tgfbi	34.4892	487.877	14.1458	112.016	557.632	169.272	282.214	0.307895	0.874909	2.88221	1.72875
Lamb1	37.8026	472.392	12.4963	59.017	86.3407	32.8856	278.341	0.640538	5.47125	14.3647	1.69717
Col5a1	25.4828	343.692	13.4872	80.5169	96.756	104.322	210.336	0.31649	3.55215	3.29454	1.63402
Col6a2	106.282	1649.44	15.5195	272.214	430.524	263.021	1037.16	0.390436	3.83124	6.27114	1.59034
Col6a1	125.056	1906.85	15.248	373.764	611.781	357.346	1245.79	0.334586	3.11688	5.33616	1.53064
Podn	8.33666	125.461	15.0493	12.2627	16.9522	5.03863	84.4198	0.67984	7.40087	24.8997	1.48615
Dkk3	13.8413	159.641	11.5337	64.0122	284.749	57.151	109.7	0.216228	0.560636	2.79331	1.45524
Lamc1	27.8958	271.043	9.71626	106.677	98.9369	156.417	192.601	0.261498	2.73955	1.73282	1.40727
Sparcl1	46.3533	477.373	10.2986	1233.68	287.185	1507.19	344.531	0.0375734	1.66225	0.316731	1.38557
Cald1	13.6899	147.412	10.7679	509.031	136.762	537.212	107.37	0.0268941	1.07787	0.274401	1.37293
Col3a1	394.722	4074.55	10.3226	1504.9	1980.69	1186.5	2969.67	0.262292	2.05714	3.4341	1.37206
Col1a2	170.144	2112.16	12.4139	642.627	649.489	628.292	1760.77	0.264763	3.25203	3.36174	1.19956
Lhfp	13.0958	156.52	11.9519	42.7082	233.79	27.2194	136.623	0.306634	0.669492	5.75033	1.14564
Dnm1	6.28013	102.337	16.2954	27.7671	44.986	2.85302	94.5982	0.226172	2.27487	35.8698	1.08181
Col5a2	29.1586	281.714	9.66146	138.202	171.608	234.28	281.785	0.210985	1.64161	1.20247	0.99975
Pdgfra	10.9565	228.053	20.8143	47.416	42.201	1.98675	229.853	0.231072	5.40397	114.787	0.992171
Tnc	50.5994	746.181	14.7468	193.908	683.438	257.344	774.413	0.260945	1.0918	2.89955	0.963544
Ppp1r14a	10.6502	118.573	11.1333	157.069	310.398	276.158	129.885	0.0678062	0.382002	0.429365	0.912904
Serpinh1	55.1548	576.342	10.4495	244.675	385.417	463.059	739.03	0.225421	1.49537	1.24464	0.779863
Cyr61	12.5908	120.8	9.59429	30.9289	50.2554	115.376	175.833	0.40709	2.40372	1.04701	0.687014
Col6a3	30.2217	497.769	16.4706	183.098	189.071	170.355	734.392	0.165057	2.63272	2.92195	0.677797
Mxra8	17.7446	198.401	11.1809	83.5237	206.326	63.6436	302.228	0.21245	0.961589	3.11737	0.65646
Col16a1	12.8644	148.567	11.5487	67.276	133.709	72.4446	232.248	0.191218	1.11112	2.05076	0.639691
Nid1	15.4494	157.96	10.2243	144.143	104.199	112.359	263.58	0.107181	1.51595	1.40585	0.599287
A430110N23Rik	9.08111	127.903	14.0845	30.9529	74.2742	40.8768	216.193	0.293385	1.72204	3.12899	0.591616
Lgals1	49.3313	482.932	9.78957	408.779	557.759	764.304	846.883	0.12068	0.865844	0.631859	0.570247
Col1a1	127.249	1559.2	12.2531	700.517	654.832	1050.72	2794.47	0.18165	2.38106	1.48393	0.557959
Emilin1	15.0687	221.43	14.6948	116.083	183.414	178.482	445.397	0.129809	1.20727	1.24063	0.497153
Pcolce	25.4829	313.289	12.2941	95.9581	179.424	42.4942	677.095	0.265563	1.74608	7.37251	0.462696
Rcn3	14.8891	163.995	11.0144	92.4108	108.021	138.828	412.807	0.161119	1.51818	1.18128	0.397267
Dpt	49.7586	514.393	10.3378	266.977	217.208	11.8741	2261.49	0.186378	2.3682	43.3206	0.227458
Sort by muPaC (high to low), cut off 100 in muPaC, cut off 10 fold in muPaC/mu, sort by mu/sm, cut off 65 fold in muPaC/smPaC
