# Supplementary material for: Transcriptome profiling of subepithelial PDGFRα cells in colonic mucosa reveals several cell-selective markers
Source: PLoS One. 2022 May 13;17(5):e0261743. doi: 10.1371/journal.pone.0261743 (PMC9106222; doi:10.1371/journal.pone.0261743)
Supplement: S5 Table — (XLSX) [file pone.0261743.s010.xlsx]

## Sheet: Table S5
Supplementary Table 5. List of growth factors expressed in colonic Mu and MuPαC.
Gene	Gene expression (FPKM)			Specificity
ID	Mu	MuP⍺C	SMP⍺C	MuP⍺C/Mu	MuP⍺C/SMP⍺C
Artn	0.79173	3.06318	4.86	3.86897	0.630283
Bmp1	6.80168	54.1589	162.18	7.96258	0.333943
Bmp3	4.98048	23.3939	0.67	4.69711	34.9162
Bmp4	21.1333	278.875	44.59	13.196	6.2542
Bmp5	17.181	312.16	2.58	18.1689	120.992
Bmp7	5.1245	116.679	1.37	22.7688	85.167
Cd320	14.4401	9.96839	15.27	0.690326	0.652809
Csf1	10.9388	79.2741	25.68	7.24705	3.087
Ctgf	17.85	47.2757	40.5	2.6485	1.1673
Cxcl12	80.8531	752.138	285.59	9.30253	2.63363
Efemp1	27.2465	287.834	13.96	10.5641	20.6185
Fbrs	20.4706	25.4893	26.82	1.24517	0.950385
Fgf1	5.21627	3.97594	6.6	0.76222	0.602416
Fgf11	1.13452	4.58624	5.58	4.04246	0.821906
Fgf12	0.356615	0.337185	0.07	0.945514	4.81693
Fgf13	0.0639123	0.0421662	2.69	0.659751	0.0156752
Fgf2	0.713469	3.41356	12.16	4.78445	0.28072
Gdf10	0.0937712	0.0822152	356.49	0.876764	0.000230624
Gdf11	0.356918	1.84124	0.9	5.15872	2.04582
Gdf15	2.52355	2.93499	4.37	1.16304	0.671622
Gdnf	1.20172	17.0871	0.82	14.2189	20.8379
Gfer	14.59	7.37948	3.81	0.505792	1.93687
Gmfb	14.5553	11.6515	9.37	0.800499	1.24349
Gpi1	226.85	129.36	154.14	0.570243	0.839234
Hdgf	81.2874	78.9055	51.87	0.970698	1.52122
Hdgfrp3	0.62146	6.50131	7.52	10.4614	0.864536
Hgf	2.50426	15.0914	0.61	6.0263	24.74
Igf1	2.1852	6.68052	18.06	3.05716	0.369907
Igf2	1.44992	3.92946	19.71	2.71011	0.199364
Il34	5.3655	25.771	2.42	4.80309	10.6492
Inha	0.12598	2.05282	2.57	16.2948	0.798763
Inhba	0.455862	7.56146	0.21	16.5872	36.0069
Kitl	28.4442	30.5883	159.71	1.07538	0.191524
Manf	60.2642	43.5251	37.09	0.722238	1.1735
Mdk	1.9091	20.9089	175.34	10.9523	0.119248
Nenf	24.9305	57.8179	162.37	2.31916	0.356087
Ngf	0.12793	0.136868	69.96	1.06987	0.00195638
Nrtn	1.10044	3.50283	8.57	3.18313	0.408732
Ogn	38.6654	647.417	29.07	16.7441	22.271
Pdgfa	14.2689	5.50816	4.85	0.386024	1.1357
Pdgfc	2.45855	1.02985	2.42	0.418885	0.425557
Ptn	0.654649	0.201874	465.7	0.30837	0.000433486
Rabep1	5.14448	6.08669	5.97	1.18315	1.01955
Rabep2	8.25724	8.13944	6.86	0.985734	1.18651
Reg1	0.116466	0	0.04	0	0
Tgfb1	6.04318	25.9315	21.16	4.29104	1.2255
Tgfb2	1.49905	6.00951	56.74	4.00887	0.105913
Tgfb3	1.76947	5.22197	57.06	2.95115	0.0915172
Thbs4	84.473	21.1691	3.25	0.250602	6.51356
Vegfa	18.1284	113.328	9.23	6.25141	12.2782
Vegfb	13.3707	22.2476	20.93	1.66391	1.06296
Vegfc	3.2524	1.82302	4.34	0.560514	0.42005
