# Supplementary material for: Transcriptome profiling of subepithelial PDGFRα cells in colonic mucosa reveals several cell-selective markers
Source: PLoS One. 2022 May 13;17(5):e0261743. doi: 10.1371/journal.pone.0261743 (PMC9106222; doi:10.1371/journal.pone.0261743)
Supplement: S6 Table — (XLSX) [file pone.0261743.s011.xlsx]

## Sheet: Table S6
Supplementary Table 6. List of transcription factors expressed in colonic Mu and MuPαC.
Gene	Gene expression (FPKM)			Specificity
ID	Mu	MuP⍺C	SMP⍺C	MuP⍺C/Mu	MuP⍺C/SMP⍺C
Apex1	10.5553	9.1937	6.6	0.871006	1.39298
Arid2	8.01895	10.0292	10.6	1.25068	0.946148
Arnt	12.6235	22.8866	20.1	1.81301	1.13864
Arntl	17.3063	17.2035	11.2	0.994057	1.53603
Ascc1	11.6165	8.1724	8.1	0.703515	1.00894
Atf1	15.6979	15.6359	16.35	0.99605	0.956324
Atf4	83.5818	108.289	93.03	1.29561	1.16403
Atf5	12.7554	64.9398	125.39	5.09115	0.517903
Atf7ip	11.1518	10.9111	10.55	0.978419	1.03423
Cdk2	14.7437	16.0531	13.56	1.08881	1.18386
Cdk4	47.0044	67.6937	52.17	1.44016	1.29756
Clock	9.92738	6.89068	5.76	0.694108	1.1963
Cops5	39.5554	29.5585	26.84	0.747268	1.10129
Creb1	7.15799	8.10348	4.73	1.13209	1.71321
Crebbp	4.80549	6.50768	7.83	1.35422	0.831122
Creg1	16.4771	22.1147	35.77	1.34215	0.618247
Crem	3.28333	3.58372	5.46	1.09149	0.656359
Ctbp1	63.1973	76.2659	97.61	1.20679	0.781333
Ctnnb1	247.809	174.973	120.98	0.70608	1.4463
Dazap2	166.814	107.691	73.51	0.645575	1.46498
Dcp1a	5.84525	5.82602	5.82	0.99671	1.00103
Deaf1	8.62954	12.3594	14.55	1.43222	0.849441
E2f1	3.26653	1.73051	0.23	0.52977	7.52396
E2f3	5.63889	4.40075	2.11	0.780428	2.08566
E2f4	20.9717	18.2519	16.8	0.870311	1.08642
E2f5	10.1288	6.61035	3.63	0.652627	1.82103
E2f6	5.94075	6.21999	8.66	1.047	0.718244
Ecsit	11.0854	8.69652	7.43	0.784505	1.17046
Ep300	17.7894	18.22	14.06	1.0242	1.29587
Epas1	29.1262	54.156	25.48	1.85936	2.12543
Ets1	5.95454	21.8021	36.42	3.66143	0.598631
Eya3	9.81846	7.18372	5.04	0.731655	1.42534
Fos	197.473	338.145	140.77	1.71236	2.40211
Foxf2	8.00912	98.711	2.89	12.3248	34.1561
Foxm1	5.61955	2.75669	1.03	0.490553	2.6764
Glis2	3.30832	35.7035	27.72	10.7921	1.28801
Hand2	0.0516609	0.0632902	2.56	1.22511	0.0247227
Hax1	20.014	22.1898	25.26	1.10871	0.878456
Hdac1	50.6875	40.2201	33.73	0.793492	1.19241
Hdac2	22.1856	19.077	23.52	0.859882	0.811097
Hes6	31.2885	19.3884	15.25	0.619668	1.27137
Hey2	0.19185	0.171927	0.71	0.896151	0.242151
Heyl	0.580927	0.444055	47.99	0.76439	0.00925307
Hif1a	31.196	21.4164	17.75	0.686513	1.20656
Hivep2	4.92876	6.76901	9.79	1.37337	0.691421
Jun	89.0167	291.854	110.73	3.27864	2.63573
Kat5	12.3368	13.9765	14.37	1.13292	0.972619
Kdm1a	13.7824	17.6997	15.19	1.28422	1.16522
Klf4	213.655	71.6768	8.73	0.335479	8.2104
Ldb1	24.6858	58.2996	72.12	2.36167	0.80837
Ldb2	1.51601	2.70818	10.77	1.78638	0.251455
Lmo2	2.62095	0.879525	1.62	0.335575	0.542917
Lmo4	18.0237	21.9427	14.89	1.21743	1.47365
Lpin1	3.3776	6.27673	7.46	1.85834	0.841384
Mafb	6.75303	17.955	2.83	2.65881	6.34452
Med17	13.2361	11.6182	11.13	0.877767	1.04387
Med23	7.68782	7.78185	6.6	1.01223	1.17907
Med27	6.72369	8.02011	11.6	1.19281	0.691389
Med7	7.85116	8.35217	10.42	1.06381	0.801552
Meis1	0.862902	5.13019	43.35	5.94528	0.118344
Mga	5.5751	8.79251	8.14	1.5771	1.08016
Mina	10.2533	5.23426	3.52	0.510495	1.48701
Mta2	35.2136	36.2194	29.37	1.02856	1.23321
Naa15	19.0531	15.9366	11.03	0.836433	1.44484
Ncoa6	11.1476	10.2143	8.04	0.916279	1.27044
Ncor1	24.153	20.7199	16.96	0.857861	1.22169
Nfatc1	4.46697	4.42483	8.65	0.990565	0.511541
Nfatc4	2.1699	24.4587	15.81	11.2718	1.54704
Nfyb	10.243	8.24405	6.94	0.804848	1.1879
Nfyc	18.6286	17.0266	19.67	0.914	0.865611
Npas2	8.26468	8.78735	3.2	1.06324	2.74605
Nr4a1	14.0887	39.2715	38.41	2.78744	1.02243
Nrbf2	11.1692	9.14113	8.76	0.818421	1.04351
Nrf1	7.91432	9.96244	10.23	1.25879	0.973846
Parp1	12.1193	11.7686	8.28	0.971064	1.42133
Pbx1	10.1765	12.2339	32.46	1.20217	0.376893
Pbx2	11.4927	15.2432	23.6	1.32634	0.645898
Pbx3	3.84817	6.21994	56.32	1.61633	0.110439
Pdlim1	136.607	141.726	18.02	1.03747	7.86495
Pitx2	0.25057	0	0	0	0
Pknox1	5.11946	7.20471	10.81	1.40732	0.666485
Prkdc	4.26233	3.47962	3.71	0.816367	0.937904
Pus1	11.6625	8.17513	5.57	0.700977	1.46771
Rarg	8.07718	28.1279	21.56	3.4824	1.30463
Rb1	16.1035	6.71726	4.08	0.41713	1.64639
Rbl1	10.485	4.95554	2.04	0.47263	2.42919
Rbl2	8.45236	9.31873	8.26	1.1025	1.12818
Rbm14	16.1919	10.8966	10.36	0.672965	1.05179
Rbpj	11.1807	16.4711	14.28	1.47317	1.15344
Rela	12.6632	17.9313	24.85	1.41602	0.721581
Sap18	53.0136	47.2253	45.58	0.890815	1.0361
Sin3a	11.5849	11.9374	9.36	1.03043	1.27536
Ski	21.5329	55.309	63.36	2.56857	0.872932
Smad1	16.6542	9.16961	16.23	0.550589	0.564979
Smad2	12.5231	10.0012	8.9	0.798626	1.12374
Smad3	11.69	26.6892	24.43	2.28307	1.09248
Smad4	22.9805	20.3187	14.13	0.884171	1.43798
Smad5	12.6774	21.6651	32.9	1.70896	0.658514
Smad6	12.3427	42.1498	4.34	3.41495	9.71194
Smad7	16.521	16.008	6.37	0.968952	2.51303
Smad9	0.327487	4.77186	0.37	14.5711	12.8969
Snf8	33.4206	28.9296	23.42	0.865624	1.23525
Sra1	45.6257	34.4561	31.01	0.75519	1.11113
Sub1	64.3663	44.961	75.75	0.698518	0.593545
Taf1b	2.63544	3.4621	4.72	1.31367	0.733496
Taf1c	6.28375	5.58391	5.65	0.888627	0.988302
Tbl1x	22.8342	22.1281	19.44	0.969078	1.13828
Tbp	7.77238	8.05544	7.99	1.03642	1.00819
Tbx2	5.36039	60.2501	1.16	11.2399	51.9398
Tbx3	3.63296	43.7063	1.4	12.0305	31.2188
Tceb2	140.535	171.915	158.4	1.22329	1.08532
Tcf12	17.9303	27.7026	35.23	1.54501	0.786335
Tcf3	16.4058	25.247	26.21	1.53891	0.96326
Tcf4	10.5282	86.011	23.68	8.16956	3.63222
Tcf7	4.12821	12.647	2.15	3.06355	5.88232
Tcf7l1	22.7701	25.8375	25.08	1.13471	1.0302
Tcf7l2	13.8139	5.86035	6.57	0.424235	0.891987
Tead1	6.80059	16.4282	11.69	2.4157	1.40532
Tead2	2.93833	14.9434	23.71	5.08569	0.630259
Tead3	10.0909	24.4356	25.82	2.42155	0.946381
Tfam	9.47335	5.29567	6.58	0.559007	0.804813
Tfdp1	26.754	22.6527	22.6	0.846704	1.00233
Tfdp2	8.04866	6.87866	10.35	0.854635	0.664605
Tle1	15.2801	14.4783	16.54	0.947528	0.875352
Trp53	29.6209	39.2147	41.23	1.32389	0.951121
Trrap	8.50098	10.1724	10.52	1.19661	0.966958
Usf1	28.5314	22.311	32.07	0.781981	0.695698
Wwtr1	6.66734	43.7615	43.08	6.56356	1.01582
Xrcc6	8.40508	6.32479	5.82	0.752496	1.08673
Yap1	14.8371	33.6618	25.14	2.26875	1.33897
Yy1	16.9358	15.6049	14.07	0.921415	1.10909
Zeb1	1.96301	20.1613	18.16	10.2706	1.1102
Zfhx3	1.4442	2.37628	7.78	1.6454	0.305434
Zfpm1	1.80307	3.05501	7.9	1.69434	0.38671
