# Supplementary material for: Transcriptome profiling of subepithelial PDGFRα cells in colonic mucosa reveals several cell-selective markers
Source: PLoS One. 2022 May 13;17(5):e0261743. doi: 10.1371/journal.pone.0261743 (PMC9106222; doi:10.1371/journal.pone.0261743)
Supplement: S7 Table — (XLSX) [file pone.0261743.s012.xlsx]

## Sheet: Table S7
Supplementary Table 7. List of cell signaling genes expressed in colonic Mu and MuPαC.
Gene	Gene expression (FPKM)			Specificity
ID	Mu	MuP⍺C	SMP⍺C	MuP⍺C/Mu	MuP⍺C/SMP⍺C
Aes	231.578	202.388	190.92	0.873953	1.06007
Amotl1	5.32035	44.4138	24.19	8.34791	1.83604
Amotl2	3.85216	25.7347	28.55	6.68058	0.901389
Apc	6.48667	4.82403	3.87	0.743685	1.24652
Arl6	1.53916	5.12889	4.62	3.33227	1.11015
Axin1	13.1646	14.0533	13.27	1.0675	1.05903
Axin2	9.45582	5.1707	5.32	0.546827	0.971935
Bcl9	6.03602	9.7599	7.93	1.61694	1.23076
Brd7	10.6303	7.91081	7.95	0.744175	0.99507
Btrc	6.64475	8.00575	14.64	1.20482	0.546841
Calcoco1	8.41229	22.4868	34.38	2.67309	0.654066
Ccnd1	26.1405	37.3808	4.32	1.43	8.65296
Ccne1	3.05512	1.96394	1.2	0.642837	1.63662
Ccny	17.4215	15.2865	14.84	0.877451	1.03009
Cd44	25.2684	144.018	8.83	5.69953	16.3101
Cdc73	4.33001	3.54663	2.66	0.819081	1.33332
Cdk14	1.74293	7.8879	15.93	4.52567	0.49516
Cela1	112.684	30.6089	4.82	0.271635	6.35039
Chd8	14.6678	15.9136	14.11	1.08494	1.12782
Col18a1	13.4496	107.905	29.6	8.02291	3.64543
Csnk1a1	108.584	103.66	82.69	0.954653	1.2536
Csnk1d	38.8331	37.3104	33.63	0.960788	1.10944
Csnk1e	7.27624	23.1844	25.69	3.18631	0.902467
Csnk1g1	3.04302	3.13084	2.1	1.02886	1.49088
Csnk1g2	39.9707	53.4127	119.31	1.3363	0.44768
Csnk1g3	14.0994	8.36137	8.64	0.593032	0.967752
Csnk2a1	33.6864	27.8062	24.46	0.825445	1.1368
Csnk2a2	15.4704	17.2326	16.01	1.11391	1.07636
Csnk2b	85.527	62.5533	69.76	0.731387	0.896693
Ctnnb1	247.809	174.973	120.98	0.70608	1.4463
Ctnnbip1	10.069	9.21131	5.41	0.914815	1.70265
Ctnnd1	111.627	55.0452	28.54	0.493116	1.92871
Ctr9	13.5257	10.8003	10.49	0.798506	1.02959
Cul3	24.7302	19.4001	18.89	0.78447	1.027
Cyld	8.71969	7.30956	4.69	0.838282	1.55854
Dab2	10.0849	19.5514	36.31	1.93867	0.538457
Dact1	1.84695	19.8114	30.25	10.7265	0.654921
Dact3	2.51182	21.9338	76.34	8.73222	0.287317
Ddb1	106.115	109.572	93.88	1.03257	1.16715
Ddit3	7.33686	12.9479	15.88	1.76477	0.815359
Dixdc1	3.20195	2.89574	2.19	0.904368	1.32225
Dkk3	13.8413	159.641	109.7	11.5337	1.45525
Dvl1	16.3	28.7204	36.41	1.76199	0.788806
Dvl2	3.94286	9.88223	12.47	2.50636	0.79248
Dvl3	17.6954	29.1339	23.35	1.64641	1.2477
Fam105b	7.7313	8.96825	7.51	1.15999	1.19417
Fbxw11	20.3772	16.5335	15	0.811371	1.10223
Fbxw4	4.01997	6.05022	7.2	1.50504	0.840308
Fermt2	11.3327	92.941	71.33	8.20115	1.30297
Frat1	4.03253	1.42967	1.46	0.354534	0.979226
Frat2	7.85698	2.70129	1.3	0.343808	2.07792
Frzb	1.20797	1.26273	15.41	1.04533	0.0819424
Fzd1	12.7353	51.4846	67.64	4.04267	0.761156
Fzd2	2.93931	29.015	18.46	9.87136	1.57178
Fzd4	2.82947	5.50796	4.08	1.94664	1.34999
Fzd5	10.3961	3.98135	5.42	0.382965	0.734566
Fzd7	4.6226	13.4732	29.74	2.91464	0.453033
Grk5	4.58962	28.7396	12.56	6.26188	2.28819
Grk6	23.3071	16.2323	14.73	0.696454	1.10199
Gsk3a	34.7103	36.9946	40.75	1.06581	0.907843
Gsk3b	11.6337	10.4074	8.99	0.894591	1.15766
Hbp1	30.1457	36.8146	41.28	1.22122	0.891826
Hic1	1.97613	30.1041	95.73	15.2339	0.314469
Invs	0.64937	1.98788	2.04	3.06124	0.974451
Klhl12	5.12094	5.59983	5.26	1.09352	1.06461
Kremen1	7.02583	46.5335	9.84	6.6232	4.72902
Ldb1	24.6858	58.2996	72.12	2.36167	0.80837
Lef1	0.482815	6.62551	0	13.7227	0
Leo1	7.17085	6.02487	6.41	0.840189	0.939917
Lgr4	46.8659	19.9118	10.82	0.424866	1.84027
Lrp4	8.0339	33.3461	26.08	4.15067	1.27861
Lrp5	19.5041	37.9994	52.56	1.94828	0.722972
Lrp6	14.0487	12.7075	17.07	0.904537	0.744438
Lrrfip2	21.8097	19.0756	13.32	0.874635	1.4321
Lzts2	21.9552	37.0368	44.2	1.68693	0.837936
Macf1	25.2647	36.1056	39.75	1.42909	0.908316
Mark1	1.46593	4.05609	2.93	2.76689	1.38433
Mark2	38.4714	23.0017	18.48	0.597892	1.24468
Mesdc2	14.2927	21.84	48.88	1.52805	0.446809
Myc	14.9892	6.83818	1.3	0.456206	5.26014
Ndrg2	56.889	32.8803	49.34	0.577972	0.666402
Nkd1	1.49662	7.71991	4.3	5.15822	1.79533
Nkd2	0.307621	1.97602	4.04	6.42356	0.489115
Nlk	4.61489	3.42601	3.88	0.742382	0.882993
Nphp3	3.34736	6.88849	10.63	2.05789	0.648024
Nxn	3.33673	16.1169	33.72	4.83015	0.477963
Paf1	13.7332	17.3718	25.69	1.26495	0.676209
Pias4	15.6317	14.1199	9.77	0.903286	1.44523
Porcn	2.85471	6.97603	12.73	2.4437	0.548
Ppm1a	32.1106	31.3175	31.47	0.975298	0.995153
Prkaa1	17.4725	12.8743	11.72	0.736832	1.09849
Prkaa2	12.9021	3.01833	0.59	0.233941	5.11581
Ptk7	9.00365	74.737	30.7	8.30074	2.43443
Pygo1	0.225369	2.00757	1.97	8.90791	1.01907
Pygo2	17.0061	22.1493	19.54	1.30243	1.13354
Rnf138	7.22447	6.64478	7.45	0.91976	0.891917
Rnf146	7.48908	8.30508	7.91	1.10896	1.04995
Rspo1	0.226303	2.2063	1.53	9.7493	1.44202
Rtf1	7.91783	9.06982	9.24	1.14549	0.981582
Ryk	25.0272	80.4051	54.1	3.21271	1.48623
Senp2	11.3436	12.1207	10.78	1.06851	1.12437
Sfrp1	17.0849	20.6979	321.27	1.21147	0.0644254
Slc9a3r1	78.0793	22.1857	3.95	0.284143	5.61663
Strn	7.76104	6.39522	6.04	0.824016	1.05881
Tax1bp3	79.1341	65.6045	54.39	0.829029	1.20619
Tcf7	4.12821	12.647	2.15	3.06355	5.88232
Tcf7l1	22.7701	25.8375	25.08	1.13471	1.0302
Tcf7l2	13.8139	5.86035	6.57	0.424235	0.891987
Tgfb1i1	9.33455	87.0623	105.64	9.32689	0.824141
Tle1	15.2801	14.4783	16.54	0.947528	0.875352
Tle2	3.18583	15.9097	7.46	4.99389	2.13266
Tle3	13.4317	23.5304	19.66	1.75186	1.19687
Tle4	14.3273	8.75068	16.98	0.610768	0.515352
Tnik	2.63875	3.22124	3.75	1.22075	0.858998
Tnks	7.82211	8.49123	6.92	1.08554	1.22706
Tnks2	21.7982	24.2326	20.72	1.11168	1.16953
Usp34	12.2157	10.7884	9.38	0.883153	1.15015
Wdr61	21.9836	18.9603	17.93	0.862479	1.05746
Wif1	1.55185	23.6046	0.1	15.2106	236.046
Wisp1	0.697416	12.5428	16.69	17.9847	0.751517
Wls	37.3362	58.0387	38.29	1.55449	1.51577
Wnt11	0.287894	2.07705	0.9	7.21463	2.30783
Wnt16	0.142855	1.03862	0.07	7.27045	14.8374
Wnt2b	5.30627	13.8645	0.35	2.61285	39.6129
Wnt4	2.5443	48.1968	0.19	18.9431	253.667
Wnt5a	4.80485	99.0157	30.88	20.6075	3.20647
Wnt5b	7.46933	36.3679	10.4	4.86896	3.49691
Wnt6	0.341069	3.58912	0.6	10.5231	5.98187
Wwox	6.46262	14.3843	3.06	2.22578	4.70076
Xiap	21.8602	16.7209	16.2	0.764902	1.03215
Zbed3	9.23331	15.7977	17.26	1.71095	0.91528
Zbtb33	7.9791	5.9319	3.85	0.743429	1.54075
Zranb1	5.15466	7.6084	8.31	1.47603	0.915572
