# Supplementary material for: Transcriptome profiling of subepithelial PDGFRα cells in colonic mucosa reveals several cell-selective markers
Source: PLoS One. 2022 May 13;17(5):e0261743. doi: 10.1371/journal.pone.0261743 (PMC9106222; doi:10.1371/journal.pone.0261743)
Supplement: S8 Table — (XLSX) [file pone.0261743.s013.xlsx]

## Sheet: Table S8
Supplementary Table 8. List of receptors and receptor binding proteins expressed in colonic Mu and MuPαC.
Gene	Gene expression (FPKM)			Specificity
ID	Mu	MuP⍺C	SMP⍺C	MuP⍺C/Mu	MuP⍺C/SMP⍺C
Abca1	3.90593	6.59338	9.74	1.68804	0.676939
Acvr1	8.57777	27.0685	13.12	3.15566	2.06315
Acvr1b	26.1996	10.2166	5.87	0.389954	1.74048
Acvr2a	6.36618	4.1332	5.57	0.649243	0.742047
Acvr2b	1.56003	2.43547	3.32	1.56117	0.733575
Acvrl1	10.8945	90.2267	47.5	8.28188	1.89951
Adcy5	3.09738	16.821	9.98	5.43073	1.68547
Adra2c	0.0314484	1.32539	0.14	42.1449	9.46707
Adrbk1	31.8624	23.3401	19.7	0.732527	1.18478
Agt	13.2765	152.623	0.49	11.4957	311.475
Agtr1b	0.253084	1.32141	0.67	5.22123	1.97226
Ahi1	0.989618	5.09518	8.18	5.14863	0.622883
Akap2	6.92404	19.0275	40.28	2.74803	0.47238
Akap7	20.2222	59.2104	9.87	2.92799	5.99902
Angptl1	0.157853	0.739449	3.63	4.68441	0.203705
Aplnr	2.5899	1.72605	1.27	0.666454	1.35909
Apoe	133.288	56.9239	92.65	0.427074	0.614397
Arhgef11	16.6884	18.8762	15.9	1.1311	1.18718
Arhgef12	8.59631	21.8473	28.61	2.54147	0.763624
Arrb1	18.6578	26.3713	19.12	1.41342	1.37925
Arrb2	7.74011	8.1364	12.97	1.0512	0.627325
Atrnl1	24.6075	24.5407	45.48	0.997286	0.539593
Avpr1a	0.534941	1.86124	0.36	3.47934	5.17011
Axl	25.8883	229.714	104.15	8.87329	2.20561
Bai2	0.500277	6.6113	9.27	13.2153	0.713193
Bcar1	20.6247	36.2544	18.9	1.75782	1.91822
Bdkrb2	6.08238	77.034	0.65	12.6651	118.514
Bmpr1a	21.1575	29.2077	32.36	1.38049	0.902586
Bmpr1b	0.136889	0.135216	0	0.987775	0
Bmpr2	6.82263	16.4051	11.16	2.40451	1.46999
C5ar1	2.83147	14.4614	0.4	5.10738	36.1535
Calcrl	9.5165	27.1587	44.22	2.85385	0.614171
Ccr10	5.68136	1.58708	1.76	0.279349	0.90175
Ccrl2	1.6467	5.73529	4.44	3.4829	1.29173
Cd97	28.0739	143.373	77.23	5.10698	1.85644
Celsr1	11.7981	2.74665	0.26	0.232805	10.564
Chrna3	0	0	1.65	0	0
Cmklr1	1.86274	4.69425	24	2.52008	0.195594
Cspg4	1.92641	13.6518	21.91	7.08665	0.623085
Cxcl10	19.6663	70.0828	1.74	3.5636	40.2775
Cysltr1	1.5695	8.05444	2.89	5.13185	2.787
Ddr1	35.263	26.4532	23.26	0.750171	1.13728
Ddr2	5.47271	30.148	33.22	5.50878	0.907524
Dgkq	6.40569	5.64888	4.22	0.881853	1.3386
Dok1	5.72199	4.72977	2.94	0.826596	1.60877
Dok4	36.5875	12.5936	4.4	0.344206	2.86218
Ecsit	11.0854	8.69652	7.43	0.784505	1.17046
Edn1	6.09909	4.84241	0.62	0.793956	7.81034
Ednra	7.68814	93.7409	11.35	12.1929	8.25911
Ednrb	3.98507	67.3552	2.62	16.9019	25.7081
Eng	13.973	52.0592	154.29	3.72569	0.337411
Entpd1	5.91758	7.33746	3.19	1.23994	2.30014
Entpd2	13.4389	12.4609	42.92	0.927223	0.290327
Epha4	2.49627	2.60014	4.32	1.04161	0.601884
Epha7	0.253062	0.0863902	1.23	0.341379	0.0702359
Ephb2	14.8437	3.90278	4.98	0.262926	0.783692
Ephb3	12.0065	16.3141	5.07	1.35878	3.21777
Ephb4	31.8745	23.9554	19.76	0.751554	1.21232
Ephb6	2.09591	2.4022	3.15	1.14614	0.762603
Erbb2	29.7604	16.0372	4.86	0.538877	3.29984
Esr1	0.926325	4.36093	1.13	4.70777	3.85923
F2r	16.6454	161.274	250.73	9.6888	0.643218
F2rl1	34.0763	10.0132	12.3	0.293846	0.814081
F2rl3	0.554243	5.65906	0.08	10.2104	70.7383
Fgfr1	8.68559	68.0423	247.62	7.83393	0.274785
Fgfr2	12.8863	13.4366	3.42	1.04271	3.92884
Fgfr3	14.7001	4.33162	4.35	0.294667	0.995774
Frs2	7.99902	10.137	8.78	1.26728	1.15455
Fstl3	2.9988	15.7964	16.73	5.26758	0.944198
Fzd1	12.7353	51.4846	67.64	4.04267	0.761156
Fzd2	2.93931	29.015	18.46	9.87136	1.57178
Fzd4	2.82947	5.50796	4.08	1.94664	1.34999
Fzd5	10.3961	3.98135	5.42	0.382965	0.734566
Fzd7	4.6226	13.4732	29.74	2.91464	0.453033
Gab2	4.60678	9.58383	16.1	2.08038	0.595269
Gabbr1	6.30028	35.1031	28.72	5.57167	1.22225
Gde1	37.0754	28.8176	32.95	0.777269	0.874584
Gdnf	1.20172	17.0871	0.82	14.2189	20.8379
Gfra1	0.350828	0.0780452	6.65	0.22246	0.0117361
Gfra2	1.61641	2.86883	18.69	1.77481	0.153496
Gfra4	0.0848491	0.791578	2.17	9.32924	0.364782
Gipc1	23.651	24.9441	21.51	1.05467	1.15965
Glp2r	1.84944	35.9956	0.65	19.463	55.3778
Gna11	64.3396	39.8222	31.57	0.618939	1.2614
Gna12	4.83288	23.8667	52.77	4.93839	0.452277
Gna13	17.531	27.6065	16.61	1.57472	1.66204
Gna14	22.3764	5.24907	26.2	0.234581	0.200346
Gnai1	7.73288	67.861	3.81	8.77564	17.8113
Gnai2	94.9171	159.703	169.06	1.68255	0.944653
Gnai3	56.1964	41.995	31.3	0.74729	1.34169
Gnao1	2.13972	20.0944	34.56	9.39113	0.581435
Gnaq	12.8607	15.7918	16.29	1.22791	0.969414
Gnas	475.678	523.479	636.34	1.10049	0.82264
Gnb1	118.381	106.699	85.85	0.901316	1.24285
Gnb2	157.769	169.057	186.6	1.07155	0.905986
Gnb4	2.37348	23.7269	9.1	9.99667	2.60735
Gnb5	4.88851	11.1527	11.47	2.2814	0.972333
Gng10	16.131	48.1144	41.05	2.98272	1.17209
Gng11	14.0146	30.8324	53.98	2.20002	0.571182
Gng12	62.5478	41.8655	20.43	0.669335	2.04921
Gng2	3.06094	15.656	12.89	5.11477	1.21458
Gng8	0.417368	3.51525	18.26	8.42242	0.192511
Gpr124	3.68157	18.281	90.78	4.96554	0.201377
Gpr125	25.6136	16.3322	8.81	0.63764	1.85383
Gpr128	122.331	26.2557	0.1	0.214628	262.557
Gpr153	4.16986	44.4365	58.48	10.6566	0.759858
Gpr157	0.664872	2.4548	1.99	3.69214	1.23357
Gpr161	0.835771	3.91121	1.66	4.67976	2.35615
Gpr173	0.0961921	2.26301	2.4	23.526	0.942923
Gpr180	14.5258	21.388	24.12	1.47242	0.886733
Gpr20	8.70338	9.11872	7.13	1.04772	1.27892
Gpr39	2.38431	1.30296	0	0.546473	0
Gpr56	29.9899	7.0525	1.22	0.235163	5.78074
Gpr68	0.8461	6.1238	0.82	7.23768	7.46805
Gpr81	1.48435	6.78252	6.99	4.56935	0.970318
Gprc5a	86.1423	19.582	9.81	0.227321	1.99613
Gprc5b	2.00268	6.63211	9.69	3.31161	0.684428
Gprc5c	0.766704	6.87437	4.17	8.96613	1.64853
Hpgd	81.5045	38.1557	36.67	0.468142	1.04052
Hrh1	2.53629	4.00579	0.08	1.57939	50.0724
Igf1r	2.99078	8.98473	4.48	3.00414	2.00552
Igf2r	36.3505	29.4645	39.6	0.810567	0.744054
Inpp5k	13.0681	20.2618	13.47	1.55048	1.50422
Insr	16.8139	9.73975	9	0.579268	1.08219
Irs1	1.19726	5.30055	2.39	4.42723	2.21781
Itpr3	43.1601	13.3218	23.84	0.30866	0.5588
Jak2	25.0161	15.2737	11.98	0.610556	1.27494
Kcnk2	0.989078	2.84673	36.75	2.87817	0.0774621
Kiss1r	2.73906	2.48611	2.19	0.907652	1.13521
Kit	19.1639	4.00866	8.03	0.209177	0.49921
Lepr	4.56269	2.56257	0.3	0.561636	8.5419
Lgr4	46.8659	19.9118	10.82	0.424866	1.84027
Lgr5	3.03545	1.76355	0	0.580983	0
Lpar1	13.6194	52.9714	71.78	3.8894	0.737968
Lpar3	0.658833	11.1865	0	16.9792	0
Lpar6	8.79323	4.19479	5.29	0.477048	0.792966
Lphn1	4.05777	34.8477	35.94	8.5879	0.969607
Lphn2	8.22639	4.26417	7.63	0.518353	0.558869
Lphn3	0.857619	11.3143	2.07	13.1927	5.46584
Lyn	11.563	5.74537	7.87	0.496874	0.730034
Mapk14	23.8147	30.0446	32.91	1.2616	0.912932
Mchr1	0.388476	9.68415	3.16	24.9286	3.0646
Mrgprf	2.64143	21.7392	11.09	8.2301	1.96026
Mst1r	22.662	16.4204	21.19	0.724581	0.774915
Myd88	17.2467	21.5318	25.41	1.24846	0.847374
Niacr1	0.93301	6.32411	0.21	6.77818	30.1148
Nlrp6	59.7803	16.9898	0.05	0.284205	339.797
Nrtn	1.10044	3.50283	8.57	3.18313	0.408732
Ntrk2	1.10553	0.261962	0.49	0.236955	0.534616
Olfr56	17.5671	21.7949	2.43	1.24067	8.96909
Olfr613	2.20543	2.09196	2.35	0.94855	0.890196
Opn3	3.90202	3.00778	1.68	0.770826	1.79034
P2ry1	5.41272	9.51919	110.59	1.75867	0.0860764
P2ry14	5.17073	49.1255	15.69	9.50069	3.131
P2ry6	10.9924	2.51542	0.59	0.228833	4.26343
Pdgfc	2.45855	1.02985	2.42	0.418885	0.425557
Pdgfra	10.9565	228.053	229.85	20.8143	0.992182
Pdgfrb	11.4122	76.3597	45.6	6.69105	1.67456
Plcb3	65.5535	32.6044	14.1	0.497371	2.31237
Plcd1	12.3905	17.9469	14.7	1.44843	1.22087
Ppard	58.7224	30.4579	14.33	0.518676	2.12546
Ppm1l	1.32977	0.563929	13.7	0.424081	0.0411627
Prex2	1.39187	14.1064	7.6	10.1349	1.85611
Prokr1	0.155242	1.97236	0.41	12.7051	4.81064
Ptger1	0.962163	6.56752	0.54	6.82579	12.1621
Ptger2	1.60922	16.3829	1.51	10.1807	10.8496
Ptger4	14.8033	14.1152	10.77	0.953516	1.3106
Pth1r	1.90819	11.5283	52.16	6.04146	0.221018
Ptk7	9.00365	74.737	30.7	8.30074	2.43443
Ptpre	2.72442	8.65379	1	3.17638	8.65379
Ptprf	66.1091	24.0705	13.77	0.364102	1.74804
Ptprm	3.75938	7.13533	9.04	1.89801	0.789306
Ptprn	0.626252	0.240475	4.22	0.38399	0.0569845
Ramp1	52.7148	17.5151	137.89	0.332262	0.127022
Ramp2	7.63393	34.3007	35.61	4.49319	0.963232
Rapgef2	4.15158	4.49462	6.21	1.08263	0.723771
Ret	0.608408	0.145414	1.62	0.239007	0.0897616
Rgs1	5.69363	1.88993	6.51	0.331937	0.290312
Rgs17	3.01371	2.43842	0.76	0.809108	3.20845
Rgs2	10.9794	76.0424	10.31	6.92595	7.3756
Rgs3	13.4437	29.1724	15.94	2.16996	1.83014
Rgs5	27.7095	6.77679	360.27	0.244566	0.0188103
Rgs6	0.310202	3.06015	0.28	9.86503	10.9291
Rgs9	0.541799	4.67721	1.11	8.63274	4.2137
Ric8	15.9577	16.7486	18.4	1.04956	0.91025
Ror1	1.11986	4.1012	11.69	3.66224	0.35083
Ror2	2.63966	14.3351	21.1	5.43068	0.67939
Ryk	25.0272	80.4051	54.1	3.21271	1.48623
S1pr2	3.22215	16.7088	37.3	5.1856	0.447956
Sh2d3c	3.83586	1.24977	1.09	0.325811	1.14657
Smo	10.0068	37.5649	34.33	3.75395	1.09423
Sort1	60.9539	14.4493	2.86	0.237053	5.05222
Sstr1	6.4881	2.54049	0.32	0.391561	7.93903
Tacr1	0.110293	3.41591	0.52	30.9712	6.56906
Tbxa2r	0.77526	1.12692	1.09	1.4536	1.03387
Tgfbr1	10.3872	15.5305	12.61	1.49515	1.2316
Tgfbr2	24.7683	98.9493	58.29	3.99499	1.69753
Tgm2	30.5889	228.527	28.12	7.47094	8.12686
Tm2d1	24.6378	22.3144	23.91	0.905697	0.933266
Tom1l1	24.8475	8.05229	1.58	0.324068	5.09639
Trps1	0.449921	3.27707	3.34	7.28366	0.981159
Vipr1	49.444	13.2036	0.07	0.267041	188.623
Vipr2	2.86069	8.66993	4.28	3.03072	2.02568
