# Supplementary material for: Transcriptome profiling of subepithelial PDGFRα cells in colonic mucosa reveals several cell-selective markers
Source: PLoS One. 2022 May 13;17(5):e0261743. doi: 10.1371/journal.pone.0261743 (PMC9106222; doi:10.1371/journal.pone.0261743)
Supplement: S9 Table — (XLSX) [file pone.0261743.s014.xlsx]

## Sheet: Table S9
Supplementary Table 9. List of gap junction proteins expressed in colonic Mu and MuPαC.
Gene	Gene expression (FPKM)			Specificity
ID	Mu	MuP⍺C	SMP⍺C	MuP⍺C/Mu	MuP⍺C/SMP⍺C
Dbn1	3.23035	24.018	20.42	7.43511	1.1762
Des	4.8858	2.17173	506.13	0.444498	0.00429085
Gja1	14.7018	230.721	13.68	15.6934	16.8656
Gja4	1.71457	0.612385	0.32	0.357165	1.9137
Gja5	0.532962	0.0960551	0.14	0.180229	0.686108
Gjb1	28.0055	7.72678	0.05	0.275902	154.536
Gjb2	5.72036	1.32135	0.12	0.230991	11.0113
Gjb3	14.9975	4.01161	0.05	0.267486	80.2322
Gjb4	0.115767	0.14696	0	1.26945	0
Gjb5	0.227647	0.041842	0	0.183802	0
Gjc1	2.42796	18.1594	44.81	7.47927	0.405252
Gjc2	1.25885	12.291	39.86	9.7637	0.308355
Gjc3	0.0414289	0.0270419	0.24	0.65273	0.112675
Panx1	12.4094	6.91647	3.38	0.557359	2.04629
Sgsm3	22.5037	10.9057	6.54	0.484619	1.66754
Specc1l	24.5633	25.5981	25.68	1.04213	0.996811
Tjp1	21.8043	16.7456	14.64	0.767995	1.14382
Tjp2	22.4685	8.27141	34.27	0.368134	0.24136
