# Supplementary material for: Transcriptome profiling of subepithelial PDGFRα cells in colonic mucosa reveals several cell-selective markers
Source: PLoS One. 2022 May 13;17(5):e0261743. doi: 10.1371/journal.pone.0261743 (PMC9106222; doi:10.1371/journal.pone.0261743)
Supplement: S10 Table — (XLSX) [file pone.0261743.s015.xlsx]

## Sheet: Table S10
Supplementary Table 10. List of extracellular proteins expressed in colonic Mu and MuPαC.
Gene	Gene expression (FPKM)			Specificity
ID	Mu	MuP⍺C	SMP⍺C	MuP⍺C/Mu	MuP⍺C/SMP⍺C
1110058L19Rik	9.85057	7.59708	11.49	0.771233	0.661191
1190002N15Rik	5.09221	8.4586	4.13	1.66109	2.04809
1190007I07Rik	7.66851	4.12158	4.24	0.537468	0.972071
1600012H06Rik	12.3565	10.1372	9.16	0.820398	1.10668
1700066M21Rik	2.62467	2.43172	0.93	0.926483	2.61475
2300009A05Rik	9.50528	8.00867	8.8	0.84255	0.910076
2410131K14Rik	1.7002	2.58978	2.27	1.52322	1.14087
2610507B11Rik	56.4824	34.3622	35.54	0.608371	0.966861
4930503L19Rik	2.61765	7.99401	3.39	3.05389	2.35811
4931414P19Rik	2.22687	2.54652	2.09	1.14354	1.21843
Abhd15	0.304098	2.49378	1.69	8.20058	1.47561
Ace	13.8618	3.01072	0.84	0.217195	3.58419
Acpl2	17.9431	7.6364	15.77	0.425589	0.484236
Acpp	10.0282	2.38726	0	0.238055	0
Acrbp	6.09512	7.53733	5.69	1.23662	1.32466
Adam10	30.4649	21.3996	14.07	0.702436	1.52094
Adam17	3.75487	4.22892	4.13	1.12625	1.02395
Adam23	3.68104	18.7339	1.45	5.08929	12.9199
Adamdec1	226.218	2445.07	5.05	10.8085	484.171
Adamts1	2.917	12.6315	24.8	4.33032	0.509335
Adamts10	5.77347	29.4441	61.06	5.0999	0.482216
Adamts12	1.14271	6.46508	2.9	5.65766	2.22934
Adamts14	0.682897	6.60443	3.04	9.67119	2.17251
Adamts17	0.951762	4.32743	4.61	4.54675	0.938704
Adamts18	0.863153	3.81729	2.44	4.42249	1.56446
Adamts2	4.45744	17.1285	6.46	3.84267	2.65147
Adamts3	0.53722	6.32944	2.21	11.7818	2.864
Adamts4	2.72744	41.1106	12.52	15.073	3.28359
Adamts5	0.393223	3.33001	0.92	8.46851	3.61958
Adamts7	1.7339	17.7229	5.77	10.2214	3.07156
Adamts9	0.931129	6.53627	1.5	7.01973	4.35751
Adamtsl1	0.52909	4.85468	1.95	9.17553	2.48958
Adamtsl4	6.36865	29.2716	6.34	4.5962	4.61697
Adamtsl5	2.92192	7.21434	4.44	2.46904	1.62485
Adck1	4.12566	4.50494	3.96	1.09193	1.13761
Adm	2.26295	10.7115	14.03	4.73342	0.763471
Adpgk	9.48627	10.1134	8.62	1.06611	1.17325
Aebp1	5.23093	39.1738	74.46	7.48889	0.526106
Aggf1	15.4177	13.3704	13.6	0.867211	0.983118
Agr2	1324.11	314.038	1.49	0.237169	210.764
AI413582	10.7045	15.4314	14.47	1.44157	1.06644
AI462493	12.0419	13.4731	15.52	1.11885	0.868112
Aimp1	24.8784	22.5884	18.41	0.907952	1.22696
Ang	18.3979	12.1604	14.47	0.660965	0.840386
Ang4	719.824	199.68	0.57	0.277401	350.316
Angpt1	0.609864	9.10611	1.25	14.9314	7.28489
Angptl2	11.6666	84.342	729.73	7.22936	0.11558
Angptl4	1.5503	11.6874	7.06	7.53879	1.65544
Anxa2	277.954	365.451	27.29	1.31479	13.3914
Apoa1bp	41.1342	40.0964	51.9	0.974771	0.77257
Apod	0.682003	3.73355	5.68	5.47439	0.657315
Apoe	133.288	56.9239	92.65	0.427074	0.614397
Apool	17.8623	7.97382	5.12	0.446404	1.55739
Arsi	1.01378	5.65612	5.18	5.57922	1.09192
Arsj	0.676932	7.49833	1.32	11.0769	5.68055
Arsk	3.89381	8.52779	6.64	2.19009	1.28431
Artn	0.79173	3.06318	4.86	3.86897	0.630283
Aspn	19.5948	162.548	239.53	8.29544	0.678611
Atg4c	6.36577	6.63875	3.79	1.04288	1.75165
B2m	998.113	976.848	1038.53	0.978696	0.940607
B4galt1	40.2826	31.6007	45.8	0.784476	0.689972
BC028528	1.75915	2.00379	0.81	1.13906	2.47381
Bgn	130.304	929.38	1834	7.13238	0.50675
Bmp1	6.80168	54.1589	162.18	7.96258	0.333943
Bmp2	16.4305	182.801	14.93	11.1257	12.2439
Bmp3	4.98048	23.3939	0.67	4.69711	34.9162
Bmp4	21.1333	278.875	44.59	13.196	6.2542
Bmp5	17.181	312.16	2.58	18.1689	120.992
Bmp6	4.45717	36.6319	27.18	8.21865	1.34775
Bmp7	5.1245	116.679	1.37	22.7688	85.167
Bmper	0.251027	1.39007	0.34	5.53751	4.08843
Bola1	9.22708	7.3698	9.86	0.798714	0.747444
Bola3	23.716	17.1945	21.88	0.725017	0.785855
Btc	1.77265	2.31274	0.38	1.30468	6.08615
Btd	6.03841	14.4347	43.89	2.39048	0.328884
C1qa	37.4417	7.69712	8.12	0.205576	0.947921
C1qb	36.7617	7.57398	7.38	0.206029	1.02628
C1qbp	49.8551	29.019	21.41	0.582067	1.35539
C1qc	32.2016	6.76062	7.06	0.209947	0.957595
C1ql1	0.225329	3.74619	2.98	16.6254	1.25711
C1qtnf1	4.52099	47.9845	90.87	10.6137	0.528056
C1qtnf2	3.32992	45.3686	115.18	13.6245	0.393893
C1qtnf3	17.7511	55.7801	156.28	3.14235	0.356924
C1qtnf5	3.20898	39.6169	26.34	12.3456	1.50406
C1qtnf6	24.8428	50.0348	51.03	2.01406	0.980499
C1ra	16.2723	126.157	94.56	7.75285	1.33414
C1rb	2.87394	21.7056	14.4	7.55256	1.50733
C1rl	0.855962	4.95435	3.65	5.78805	1.35736
C1s	45.6702	416.834	140.29	9.12704	2.97123
C2	1.96544	1.31232	1.99	0.667698	0.659457
C3	13.6493	9.74758	50.53	0.714143	0.192907
C4b	18.8845	17.0809	3.99	0.904491	4.28092
C4bp	5.06472	1.1818	0	0.23334	0
Calu	62.725	187.572	214.69	2.99039	0.873688
Capg	27.5788	50.8892	37.48	1.84523	1.35777
Car15	2.13077	3.00135	2.33	1.40857	1.28813
Casp1	69.5643	14.8493	0.97	0.213462	15.3086
Ccdc126	1.50881	3.32184	2.51	2.20162	1.32344
Ccdc134	5.46934	8.27061	18.08	1.51218	0.457445
Ccdc3	10.5152	213.608	9.6	20.3143	22.2509
Ccdc80	9.36536	34.5104	72.85	3.6849	0.473719
Ccl11	9.77322	4.28802	140.82	0.438752	0.0304504
Ccl2	1.84965	5.53712	6.92	2.9936	0.800161
Ccl27a	2.26032	5.32706	10.99	2.35677	0.484719
Ccl5	14.2651	4.8301	0.36	0.338596	13.4169
Ccl6	215.25	54.0933	1.15	0.251305	47.0377
Ccl7	1.49616	4.8012	4.22	3.20901	1.13772
Ccl8	13.5757	5.55014	0.65	0.408829	8.53868
Ccl9	12.3557	3.05418	0.5	0.247189	6.10836
Cd109	1.72374	19.622	0.98	11.3834	20.0224
Cd34	17.0584	20.3311	46.29	1.19185	0.439211
Cd40	1.07613	5.76176	32.04	5.35415	0.17983
Cd46	0.591567	1.17987	0.87	1.99448	1.35617
Cd59a	1.85423	2.38357	12.45	1.28548	0.191451
Ceacam10	64.9723	11.1704	0.2	0.171926	55.852
Cela1	112.684	30.6089	4.82	0.271635	6.35039
Cfb	33.5364	9.46395	1.86	0.282199	5.08814
Cfh	4.18998	1.74731	4.74	0.417022	0.368631
Cfp	6.15804	7.70975	6.14	1.25198	1.25566
Cgref1	51.7041	13.2099	0.41	0.25549	32.2192
Chgb	24.1333	4.53268	0.63	0.187818	7.19473
Chid1	7.47816	6.17036	9.71	0.825118	0.635464
Chrd	1.55246	15.2656	45.1	9.83315	0.338482
Chsy1	2.89379	11.3097	10.52	3.90825	1.07506
Cilp	0.882891	12.4903	187.53	14.147	0.0666043
Cklf	8.04741	7.11101	6.79	0.883639	1.04728
Clca3	3561.77	798.955	2.52	0.224314	317.046
Clca6	41.5641	4.32974	0.15	0.10417	28.8649
Clcf1	0.648755	5.15345	10.41	7.9436	0.495048
Clec3b	26.1899	108.31	308.02	4.13556	0.351632
Clps	46.3247	13.1374	0.04	0.283594	328.435
Clstn1	44.2614	53.2724	66.36	1.20359	0.802778
Clu	13.9045	7.2801	22.36	0.523579	0.325586
Cnpy4	4.77358	13.3429	19.17	2.79515	0.696029
Col12a1	19.0789	179.729	10.76	9.42031	16.7035
Col14a1	6.16981	5.23036	9.99	0.847736	0.52356
Col15a1	30.2438	52.1388	74.92	1.72395	0.695926
Col16a1	12.8644	148.567	232.25	11.5487	0.639685
Col18a1	13.4496	107.905	29.6	8.02291	3.64543
Col1a1	127.249	1559.2	2794.47	12.2531	0.557959
Col1a2	170.144	2112.16	1760.77	12.4139	1.19956
Col20a1	1.89238	2.12977	4.01	1.12544	0.531115
Col24a1	0.621923	13.4327	4.84	21.5987	2.77536
Col27a1	2.86636	48.2226	31.54	16.8237	1.52894
Col3a1	394.722	4074.55	2969.67	10.3226	1.37206
Col4a1	72.6887	520.069	410.57	7.15474	1.2667
Col4a2	34.8567	249.274	237.49	7.15139	1.04962
Col5a1	25.4828	343.692	210.34	13.4872	1.63398
Col5a2	29.1586	281.714	281.78	9.66146	0.999767
Col6a1	125.056	1906.85	1245.79	15.248	1.53064
Col6a2	106.282	1649.44	1037.16	15.5195	1.59034
Col6a4	5.11054	102.954	0.65	20.1454	158.391
Col6a5	1.86781	6.35556	6.27	3.40268	1.01365
Col8a1	7.91271	2.5032	53.88	0.316352	0.0464588
Colec10	0.153987	1.15352	0.83	7.49101	1.38978
Copa	86.0164	73.7291	70.84	0.857152	1.04078
Cp	2.85294	8.72979	1.12	3.05992	7.79446
Cpa6	0.244165	3.80947	0.21	15.602	18.1403
Cpe	5.37835	1.24308	64.19	0.231127	0.0193656
Cpn1	12.2524	3.05479	0.03	0.249323	101.826
Cpxm2	3.62835	24.8294	2.68	6.84317	9.26469
Creg1	16.4771	22.1147	35.77	1.34215	0.618247
Creld2	26.4495	20.0145	28.16	0.756705	0.710742
Crim1	9.77176	14.9129	8.69	1.52612	1.7161
Crispld2	12.6994	146.478	68.96	11.5343	2.12411
Crlf2	3.98164	10.7013	32.76	2.68766	0.326657
Crtap	11.3349	59.0564	111.43	5.21014	0.529987
Csf1	10.9388	79.2741	25.68	7.24705	3.087
Cst3	177.028	564.711	1154.39	3.18995	0.489186
Ctf1	2.46093	1.6225	5.59	0.659305	0.290251
Ctgf	17.85	47.2757	40.5	2.6485	1.1673
Ctsb	194.813	370.838	472.19	1.90355	0.785357
Ctsd	124.614	157.13	356.46	1.26093	0.440807
Cx3cl1	24.9402	6.42674	4.93	0.257686	1.3036
Cxadr	31.2698	6.4175	0.21	0.20523	30.5595
Cxcl1	1.37291	5.27178	0.43	3.83986	12.26
Cxcl10	19.6663	70.0828	1.74	3.5636	40.2775
Cxcl11	0.615357	1.43717	0.03	2.33551	47.9057
Cxcl12	80.8531	752.138	285.59	9.30253	2.63363
Cxcl13	4.56165	9.78154	0.09	2.1443	108.684
Cxcl14	8.88348	180.318	5.48	20.2981	32.9047
Cxcl9	6.75821	14.2923	0.07	2.11481	204.176
Cyb5d2	2.22227	1.9241	2.83	0.865829	0.679896
Cyr61	12.5908	120.8	175.83	9.59429	0.687028
D17Wsu104e	35.1875	30.6009	38.28	0.869653	0.799397
Dag1	57.7798	86.989	48.81	1.50553	1.7822
Dand5	2.17147	2.76626	4.26	1.27391	0.649356
Dcn	108.803	404.065	2484.59	3.71374	0.162628
Dhrs11	47.4971	15.2529	5.42	0.321133	2.81418
Dhrs13	3.14696	2.23437	0.91	0.71001	2.45535
Dkk3	13.8413	159.641	109.7	11.5337	1.45525
Dmbt1	1164.55	271.282	1.09	0.232951	248.883
Dmp1	0.912275	17.1161	0.04	18.762	427.902
Dpp4	14.9241	3.22063	1	0.2158	3.22063
Dpp7	8.71157	15.8984	19.41	1.82498	0.819085
Dpt	49.7586	514.393	2261.49	10.3378	0.227458
Ecm1	50.6456	287.7	128.37	5.68065	2.24117
Ecm2	1.71302	8.47829	72.19	4.94932	0.117444
Edn1	6.09909	4.84241	0.62	0.793956	7.81034
Edn2	6.4782	2.18062	0	0.33661	0
Edn3	1.87078	8.9708	2.38	4.79521	3.76924
Efemp1	27.2465	287.834	13.96	10.5641	20.6185
Efemp2	7.61074	70.0368	120.77	9.20237	0.579919
Efna1	24.3262	8.09551	2.06	0.33279	3.92986
Egfl7	9.06727	2.86971	3.03	0.316491	0.9471
Egflam	1.64233	18.0285	1.78	10.9774	10.1284
Eln	33.2525	35.5915	734.99	1.07034	0.0484245
Emilin1	15.0687	221.43	445.4	14.6948	0.497149
Endod1	62.1997	18.8821	14.67	0.303573	1.28712
Enho	3.05297	53.429	8.56	17.5007	6.24171
Enpp1	5.11635	6.79505	65.42	1.32811	0.103868
Enpp2	5.10596	4.21051	27.36	0.824627	0.153893
Enpp3	3.81566	6.49268	6.31	1.70159	1.02895
Enpp5	18.1527	4.32334	36.91	0.238166	0.117132
Epdr1	1.04693	1.92062	2.13	1.83453	0.901699
Ephb6	2.09591	2.4022	3.15	1.14614	0.762603
Erap1	17.3682	15.4399	13.16	0.888975	1.17324
Ereg	5.38825	72.5521	0.33	13.4649	219.855
Fam132a	4.34232	16.5784	18.46	3.81787	0.898072
Fam172a	5.37156	7.76143	6.88	1.44491	1.12812
Fam180a	0.167559	5.99992	0.91	35.8078	6.59332
Fam19a5	0.557903	6.30161	28.64	11.2952	0.220028
Fam20a	1.75875	22.7252	25.79	12.9212	0.881162
Fam20c	0.806879	4.28534	12.45	5.31101	0.344204
Fam3a	18.7555	16.1101	21.48	0.858956	0.750006
Fam3b	44.372	11.1861	0.08	0.252097	139.826
Fam3c	5.87888	29.4935	21.08	5.01686	1.39912
Fas	5.34623	3.77925	4.59	0.706899	0.823365
Fbln1	73.2376	342.124	3666.24	4.67143	0.0933174
Fbln2	10.9486	26.7358	38.07	2.44195	0.70228
Fbln5	10.6662	67.5274	44.57	6.33098	1.51509
Fbln7	0.887981	8.8548	11.41	9.97183	0.776056
Fbn1	17.942	107.319	118.5	5.98148	0.905649
Fbn2	1.6868	30.4818	1.84	18.0708	16.5662
Fgf1	5.21627	3.97594	6.6	0.76222	0.602416
Fgf10	1.66669	5.29441	0.25	3.1766	21.1776
Fgf11	1.13452	4.58624	5.58	4.04246	0.821906
Fgf2	0.713469	3.41356	12.16	4.78445	0.28072
Fgf7	2.86391	36.6519	0.58	12.7979	63.193
Fgf9	1.90933	36.9286	0.25	19.3411	147.714
Fgfbp1	44.2257	13.4556	0.1	0.304248	134.556
Fgfbp3	0.669657	1.29028	1	1.92678	1.29028
Fgfr2	12.8863	13.4366	3.42	1.04271	3.92884
Fgl2	18.7338	44.7725	8.62	2.38993	5.19403
Fibin	1.88256	35.7507	606.52	18.9905	0.058944
Figf	0.358612	6.9536	1.41	19.3903	4.93163
Fkrp	6.6632	11.2799	15.9	1.69287	0.709428
Flt3l	6.97765	22.2607	15.54	3.19029	1.43248
Fn1	87.0892	1034.31	126.96	11.8764	8.1467
Frzb	1.20797	1.26273	15.41	1.04533	0.0819424
Fst	0.531861	6.39665	0.85	12.0269	7.52547
Fstl1	24.635	160.468	183.06	6.51382	0.876587
Fstl3	2.9988	15.7964	16.73	5.26758	0.944198
Fuca2	35.0724	11.8275	2.38	0.337232	4.96955
Galnt1	27.4592	28.068	34.87	1.02217	0.804932
Gas6	127.708	172.567	206.59	1.35127	0.835312
Gcg	40.3198	7.3814	0	0.183071	0
Gdf11	0.356918	1.84124	0.9	5.15872	2.04582
Gdf15	2.52355	2.93499	4.37	1.16304	0.671622
Gdnf	1.20172	17.0871	0.82	14.2189	20.8379
Gfod2	4.68587	3.38021	2.08	0.721361	1.6251
Ggh	117.054	35.615	27.79	0.30426	1.28158
Ghr	10.037	49.328	40.52	4.91459	1.21737
Gla	5.0188	4.03996	2.62	0.804965	1.54197
Glb1l	2.78114	8.26557	9.99	2.97201	0.827384
Glipr1	12.3638	5.63939	3.67	0.456121	1.53662
Glipr2	10.3092	66.1289	27.84	6.41455	2.37532
Gm1673	0.614247	4.23415	9.23	6.89324	0.458738
Gm5077	0.273193	2.96092	1	10.8382	2.96092
Gnas	475.678	523.479	636.34	1.10049	0.82264
Gnptg	11.508	14.5931	27.6	1.26808	0.528737
Gpc1	5.15521	62.5857	65.69	12.1403	0.952743
Gpc2	0.976467	3.56624	3.63	3.65219	0.982436
Gpc3	2.23462	2.37252	16.67	1.06171	0.142323
Gpc4	10.0024	6.05635	35.75	0.60549	0.169408
Gpc6	3.26686	24.0999	3.99	7.3771	6.04008
Gpi1	226.85	129.36	154.14	0.570243	0.839234
Gpld1	2.84055	1.03418	0.93	0.364077	1.11202
Gpr56	29.9899	7.0525	1.22	0.235163	5.78074
Gpx3	47.4298	938.087	510.59	19.7784	1.83726
Gpx7	2.53535	13.0817	16.63	5.15973	0.786635
Grn	61.7621	119.172	165.89	1.92953	0.71838
Gsn	235.567	460.315	2606.35	1.95408	0.176613
Gstm1	181.864	230.302	228	1.26634	1.0101
Guca2a	971.187	273.113	1.28	0.281216	213.37
Guca2b	14.1927	4.3471	0.08	0.306291	54.3388
Hbegf	11.658	4.10993	0.42	0.352543	9.78555
Hgfac	91.1299	23.5645	0.26	0.258582	90.6328
Hhip	12.2237	7.06402	0	0.577896	0
Hhipl1	0.400816	5.22652	1.71	13.0397	3.05645
Hpse	13.6039	73.6604	0.64	5.41464	115.094
Hsd17b11	58.8852	95.5665	40.64	1.62293	2.35154
Hsd17b13	15.7107	4.01878	0.78	0.255799	5.15228
Hspg2	27.7091	216.282	134.38	7.80545	1.60948
Hsph1	15.1213	8.42352	8.26	0.557063	1.0198
Htra1	25.5015	337.406	82.71	13.2308	4.07938
Htra3	19.9608	87.8835	310.42	4.40281	0.283112
Hyal1	1.59564	4.90985	13.49	3.07704	0.363962
Ide	13.4672	10.4704	10.05	0.777475	1.04184
Ifi30	96.5786	50.8764	70.67	0.526788	0.719915
Ifnar2	9.46315	29.7382	41.55	3.14253	0.715721
Igf1	2.1852	6.68052	18.06	3.05716	0.369907
Igf2	1.44992	3.92946	19.71	2.71011	0.199364
Igfbp3	54.5317	239.978	386.92	4.4007	0.620225
Igfbp4	58.9067	105.884	329.46	1.79749	0.321387
Igfbp5	18.9161	31.6627	23.19	1.67385	1.36536
Igfbp6	4.67462	68.2953	72.02	14.6098	0.948282
Igfbp7	140.1	747.255	1954.97	5.33373	0.382233
Igj	786.002	99.2473	0.76	0.126268	130.588
Igsf10	6.98042	102.199	34.31	14.6408	2.97868
Ihh	43.1738	11.4372	0.06	0.26491	190.619
Il12a	0.104071	1.62938	1.4	15.6564	1.16384
Il15	7.04489	5.39661	2.96	0.766032	1.82318
Il15ra	6.96839	7.70473	27.24	1.10567	0.282846
Il18	48.593	13.5545	0.41	0.278939	33.0598
Il1b	6.79301	1.23749	0.04	0.182171	30.9372
Il1r1	9.95204	53.9669	15.01	5.4227	3.5954
Il1rap	3.08697	6.87046	4.11	2.22563	1.67165
Il1rl1	1.44485	18.4526	0.06	12.7713	307.544
Il1rn	20.1141	4.8376	0	0.240509	0
Il34	5.3655	25.771	2.42	4.80309	10.6492
Il4ra	10.5624	34.0404	6.5	3.22278	5.23698
Il6ra	3.37565	25.872	5.7	7.6643	4.53894
Inha	0.12598	2.05282	2.57	16.2948	0.798763
Inhba	0.455862	7.56146	0.21	16.5872	36.0069
Insl5	49.666	15.0526	0.09	0.303077	167.251
Isg15	31.4677	18.3995	9.04	0.58471	2.03534
Islr	7.22741	76.4426	152.66	10.5768	0.500738
Itfg1	27.6621	21.108	25.79	0.763066	0.818458
Itih5	25.9143	37.1339	62.17	1.43295	0.597296
Itln1	16.3287	5.63889	0.07	0.345336	80.5556
Itm2b	553.917	521.054	1046.54	0.940672	0.497883
Izumo4	4.8229	4.53858	4.93	0.941048	0.920604
Jam3	3.5812	15.6246	38.18	4.36295	0.409235
Kazald1	3.43588	33.4635	44.31	9.73941	0.755212
Kcp	1.98235	29.0359	27.81	14.6472	1.04408
Kitl	28.4442	30.5883	159.71	1.07538	0.191524
Lad1	86.5016	23.6675	0.1	0.273608	236.675
Lama1	0.719443	6.32963	73.5	8.79797	0.0861175
Lama2	13.2596	91.6655	165.4	6.91313	0.554205
Lama4	11.2838	127.337	59.74	11.2849	2.13152
Lama5	9.65643	104.236	3.48	10.7945	29.953
Lamb1	37.8026	472.392	278.34	12.4963	1.69718
Lamb2	9.66097	27.5955	53.42	2.85639	0.516576
Lamb3	36.0147	9.06859	0.35	0.251803	25.9103
Lamc1	27.8958	271.043	192.6	9.71626	1.40728
Lamc2	11.7234	3.67617	2.09	0.313577	1.75894
Leap2	1.74201	1.12825	0.65	0.647672	1.73577
Lefty1	1.95174	2.66299	4.6	1.36442	0.578912
Lepr	4.56269	2.56257	0.3	0.561636	8.5419
Lepre1	2.73838	24.9845	35.05	9.12383	0.712826
Lgals1	49.3313	482.932	846.88	9.78957	0.570249
Lgals3	838.341	264.7	12.65	0.315743	20.9249
Lgals3bp	141.317	184.524	845.64	1.30574	0.218206
Lgals9	96.732	116.325	154.43	1.20255	0.753256
Lgi2	0.234271	1.32993	56.67	5.67689	0.023468
Lifr	2.65695	8.14855	1.2	3.06688	6.79046
Lipg	13.061	12.3293	11.55	0.943985	1.06748
Liph	13.6007	4.14867	0	0.305032	0
Lox	6.52675	44.5143	22.68	6.82028	1.96271
Loxl1	16.689	118.954	299.68	7.12768	0.396935
Loxl3	1.18915	8.47245	7.6	7.1248	1.1148
Loxl4	0.842132	14.221	1.1	16.8869	12.9282
Lpl	7.54855	34.3571	61.67	4.55148	0.557111
Lrch3	6.05597	9.05261	9.75	1.49482	0.928473
Lrpap1	14.2557	24.5586	62.45	1.72272	0.393252
Lrrc17	3.40783	25.2154	5.97	7.39925	4.22368
Ltbp1	7.02622	21.1329	33.63	3.00771	0.628393
Ltbp3	6.28323	70.5048	203.81	11.2211	0.345934
Ltbp4	90.2388	341.481	666.18	3.78419	0.512596
Lum	24.8181	191.852	1568.5	7.73031	0.122315
Ly96	4.22978	4.4419	2.79	1.05015	1.59208
Lyz2	74.0326	10.8831	20.34	0.147004	0.53506
Mamdc2	3.91518	23.3245	41.71	5.95746	0.559207
Man2b2	14.6697	17.9565	19.9	1.22405	0.902334
Manf	60.2642	43.5251	37.09	0.722238	1.1735
Masp1	0.502293	13.5593	0.83	26.9947	16.3365
Matn2	6.50039	22.0926	179.95	3.39866	0.122771
Matn4	0.247825	1.53313	2.65	6.18636	0.578542
Mcfd2	36.6235	31.8643	34.36	0.870052	0.927367
Mdk	1.9091	20.9089	175.34	10.9523	0.119248
Metrn	2.19171	7.86733	15.02	3.58958	0.52379
Metrnl	29.2185	11.2092	3.78	0.383633	2.96539
Mfap2	4.14131	50.782	111.8	12.2623	0.454222
Mfap4	18.9902	40.145	1170.81	2.11399	0.0342882
Mfap5	10.4283	4.65485	4.35	0.446367	1.07008
Mfge8	34.2557	234.912	293.82	6.8576	0.799511
Mgat4a	51.5288	28.9157	2.85	0.561156	10.1459
Mgp	43.9704	87.4536	5598.3	1.98892	0.0156215
Mif	87.1696	83.6192	118.85	0.95927	0.703569
Mmp10	1.47077	22.9858	0.37	15.6284	62.1239
Mmp11	3.11818	14.8413	20.84	4.75961	0.712155
Mmp13	2.35615	3.7606	0.07	1.59608	53.7228
Mmp19	3.16891	32.7884	41.39	10.3469	0.792182
Mmp2	67.8509	1138.47	622.01	16.779	1.83031
Mmp3	0.803711	6.20424	20.29	7.71948	0.305778
Muc13	604.622	120.29	0.63	0.19895	190.936
Muc2	3300.55	704.246	2.49	0.213372	282.83
Muc4	47.9781	10.8833	0	0.22684	0
Nbl1	24.1093	498.951	80.76	20.6953	6.17819
Ndfip1	69.484	94.8299	105.06	1.36477	0.902626
Nenf	24.9305	57.8179	162.37	2.31916	0.356087
Ngrn	10.8993	10.058	10.08	0.922815	0.997816
Nid1	15.4494	157.96	263.58	10.2243	0.599287
Nid2	2.11039	5.30284	4.68	2.51273	1.13308
Nov	90.971	16.0236	0.97	0.176139	16.5192
Npc1	13.7458	13.5496	18.86	0.985724	0.718431
Npc2	171.004	145.386	219.96	0.850191	0.660964
Nrtn	1.10044	3.50283	8.57	3.18313	0.408732
Ntf3	1.70787	24.6433	0.32	14.4293	77.0104
Ntn1	6.84325	35.3119	21.35	5.1601	1.65395
Nucb2	6.53423	14.0303	24.88	2.14721	0.563921
Ogn	38.6654	647.417	29.07	16.7441	22.271
Oit1	685.011	187.067	0.49	0.273086	381.769
Olfm1	4.63314	39.3824	120.92	8.50015	0.32569
Olfml2b	6.58958	13.2901	65.2	2.01684	0.203836
Olfml3	7.66873	43.9048	134.97	5.72517	0.325293
Omd	0.200117	2.77594	0.2	13.8716	13.8797
Pamr1	5.49644	45.7022	15.85	8.31486	2.88342
Papln	0.881013	13.878	0.26	15.7523	53.3768
Pappa	1.09213	15.6637	2.96	14.3423	5.29178
Pcolce	25.4829	313.289	677.1	12.2941	0.462692
Pcsk5	6.4613	21.5896	12.23	3.34137	1.7653
Pcsk9	10.1639	15.1688	13.85	1.49243	1.09522
Pcyox1l	6.27951	2.61406	2.46	0.416284	1.06263
Pddc1	15.2655	16.9975	14.41	1.11346	1.17957
Pdgfa	14.2689	5.50816	4.85	0.386024	1.1357
Pdgfd	2.40531	8.41824	4.91	3.49986	1.71451
Pdgfrl	0.339199	5.60419	25.97	16.5218	0.215795
Pdzd2	1.09436	11.498	5.11	10.5065	2.25009
Penk	1.42407	31.8053	50.12	22.3341	0.634584
Pf4	9.15579	2.04811	2.78	0.223696	0.73673
Pglyrp1	198.277	56.0138	0.62	0.282503	90.3448
Pigr	885.109	216.999	0.72	0.245167	301.388
Pla1a	0.730691	2.79863	109.75	3.83012	0.0255001
Pla2g10	60.5868	17.869	0	0.294932	0
Pla2g12a	5.35396	6.08529	8.74	1.1366	0.696257
Pla2g15	4.24663	8.29603	7.97	1.95356	1.04091
Pla2g2a	5.29749	1.46946	0	0.277388	0
Pla2g2f	16.3402	4.72227	0	0.288997	0
Pla2g5	6.31833	1.47564	0.48	0.233549	3.07425
Pla2g7	7.56775	30.2505	171.19	3.99729	0.176707
Pla2r1	2.56573	21.9294	6.52	8.54704	3.36341
Plat	3.3592	34.8761	42.46	10.3823	0.821387
Plau	14.7612	310.522	1.75	21.0363	177.441
Plaur	5.11711	7.73791	6.83	1.51216	1.13293
Plbd1	36.2543	7.86816	0.55	0.217027	14.3057
Pltp	23.1875	135.141	69.48	5.82818	1.94503
Pnliprp2	10.4322	3.07969	0.15	0.29521	20.5313
Pnp	41.8875	30.388	25.88	0.725468	1.17419
Pnp2	13.9397	4.64371	0.71	0.333128	6.54044
Podn	8.33666	125.461	84.42	15.0493	1.48615
Podnl1	0.652708	1.94752	0.03	2.98376	64.9174
Pon2	73.073	30.9015	32.4	0.422886	0.95375
Pon3	23.3729	11.2665	2.02	0.482031	5.57747
Postn	112.482	869.827	15.74	7.73301	55.2622
Ppt1	14.3473	16.0849	24.94	1.12111	0.644944
Prdx4	29.0498	46.497	74.75	1.6006	0.622033
Prelp	21.9094	150.753	91.1	6.88075	1.65481
Pros1	9.35096	22.2614	84.53	2.38065	0.263355
Prrg2	17.7673	7.469	3.74	0.420379	1.99706
Prrg4	0.944518	5.08636	2.3	5.38514	2.21146
Prss23	11.1827	4.83611	36.43	0.432464	0.132751
Prss53	1.21148	1.68787	2.63	1.39322	0.641775
Prss8	21.5086	6.03826	0.04	0.280737	150.957
Psap	347.719	332.027	1162.08	0.95487	0.285718
Ptch1	14.47	135.363	11.27	9.35469	12.0109
Pxdn	10.6205	100.015	82.36	9.41719	1.21436
Pycard	61.4363	22.11	1.08	0.359885	20.4722
Pyy	77.5315	23.9334	0.04	0.308692	0
Qpct	2.55621	13.7206	10.55	5.36758	1.30054
Qsox1	72.5353	102.11	90.98	1.40772	1.12233
Rarres2	55.2049	515.264	770.74	9.33367	0.668532
Rbp4	16.6742	95.8394	0.53	5.74778	180.829
Reg3b	35.8642	7.88214	0.9	0.219777	8.75793
Reg3g	12.4431	2.9422	0.34	0.236452	8.65353
Reg4	161.892	52.8125	0.17	0.326221	310.662
Retnlb	641.984	227.256	0.63	0.35399	360.724
Rnase4	82.6669	115.348	252.04	1.39534	0.457659
Rnpep	46.7856	22.9751	17.29	0.491071	1.32881
Rpl13a	807.072	899.556	807.41	1.11459	1.11413
Rspo1	0.226303	2.2063	1.53	9.7493	1.44202
Rspry1	7.4928	6.1324	5.57	0.818439	1.10097
S100a13	45.2217	70.2102	48.27	1.55258	1.45453
Saa1	357.581	71.7913	0.7	0.200769	102.559
Saa3	2.2951	2.17733	0.28	0.948686	7.77618
Saal1	5.11672	6.13811	5.25	1.19962	1.16916
Samd1	8.71689	12.1889	9.95	1.39831	1.22502
Sbsn	1.03959	2.29391	4.29	2.20656	0.534711
Scpep1	31.5546	86.2672	43.34	2.7339	1.99048
Sct	8.83333	2.37371	0.11	0.268722	21.5792
Scube1	4.95531	34.513	3.42	6.96484	10.0915
Scube3	0.332814	4.78128	0.63	14.3662	7.58934
Sdc1	70.9307	36.396	12.13	0.513121	3.0005
Sdc4	89.499	82.6171	29.03	0.923106	2.84592
Sdf2	33.9005	34.1537	47.53	1.00747	0.718571
Sectm1b	74.6707	14.6993	0.11	0.196854	133.63
Sema3a	0.780111	3.23745	1.28	4.14999	2.52926
Sema3b	24.3506	7.81025	2.94	0.320742	2.65655
Sema3c	17.9914	12.7407	4.36	0.708155	2.92218
Sema3f	9.83499	158.025	1.91	16.0676	82.7355
Sepp1	217.345	112.806	198.07	0.519018	0.569526
Serpina3f	1.15938	2.03605	0	1.75615	0
Serpina3g	5.76798	9.68145	0.45	1.67848	21.5143
Serpina3n	20.653	18.1604	2.14	0.879311	8.48618
Serpinb5	24.5985	5.46542	0.08	0.222185	68.3178
Serpine1	0.637236	3.27191	15.67	5.13454	0.208801
Serpine2	3.97019	1.66526	632.73	0.419441	0.00263187
Serpinf1	2.94542	6.02664	59.92	2.04611	0.100578
Serping1	76.4557	602.362	2034.63	7.87858	0.296055
Sfrp1	17.0849	20.6979	321.27	1.21147	0.0644254
Slc1a5	79.9177	60.2069	79.34	0.753361	0.758847
Slit3	2.78004	9.61572	95.13	3.45884	0.10108
Slpi	11.9188	8.54148	12.04	0.716637	0.709425
Smoc1	1.06995	6.8716	0.54	6.42233	12.7252
Smoc2	8.76152	4.78624	199.44	0.54628	0.0239984
Smpdl3a	92.1763	25.1732	12.08	0.273098	2.08387
Sod3	19.8746	85.791	400.52	4.31661	0.214199
Sorl1	25.1805	7.7295	6.79	0.306963	1.13837
Sparc	226.279	1637.56	2912.28	7.23689	0.562295
Sparcl1	46.3533	477.373	344.53	10.2986	1.38558
Spata6	4.6484	9.08199	6.78	1.95379	1.33953
Spink3	293.048	67.2325	0.88	0.229425	76.4006
Spink4	1337.32	469.156	0.98	0.350818	478.731
Spint1	78.6498	18.8596	0.16	0.239793	117.873
Spon1	5.43972	4.62167	34.97	0.849616	0.132161
Spon2	37.2344	314.991	1467.29	8.45968	0.214675
Srgn	22.3378	4.52204	5.55	0.202438	0.814781
Srpx2	7.853	127.635	22.57	16.2531	5.65509
Sst	4.48929	1.36239	40.49	0.303476	0.0336476
St14	81.67	21.6707	0.16	0.265345	135.442
St3gal1	6.81959	19.368	18.78	2.84006	1.03131
St3gal2	1.87889	12.7547	18.06	6.78841	0.706239
St6gal1	24.7387	6.31098	2.2	0.255105	2.86863
Stc1	0.784801	2.60612	0.05	3.32074	52.1224
Stc2	7.17147	2.02868	12.19	0.282882	0.166422
Svep1	22.6041	97.3129	225.79	4.30511	0.430989
Tap1	28.1182	32.0523	11.91	1.13991	2.69121
Tap2	21.4935	40.1621	32.18	1.86857	1.24804
Tbc1d15	23.834	17.4812	12.49	0.733457	1.39962
Tcn2	42.549	43.8732	25.85	1.03112	1.69722
Tctn1	1.83439	5.16498	4.79	2.81564	1.07828
Tff2	1.86852	1.06076	0	0.567701	0
Tff3	820.852	196.82	0.92	0.239775	213.934
Tfpi	3.78904	18.8599	28.13	4.97749	0.670455
Tfrc	59.2761	13.8859	3.32	0.234258	4.1825
Tgfb1	6.04318	25.9315	21.16	4.29104	1.2255
Tgfb2	1.49905	6.00951	56.74	4.00887	0.105913
Tgfb3	1.76947	5.22197	57.06	2.95115	0.0915172
Tgfbi	34.4892	487.877	282.21	14.1458	1.72877
Tgfbr3	6.21041	21.8542	28.77	3.51896	0.759616
Thbs1	15.4294	57.7471	62.5	3.74267	0.923954
Thbs2	5.04653	83.9075	602.33	16.6268	0.139305
Thbs3	7.38308	63.3712	73.51	8.5833	0.862075
Thbs4	84.473	21.1691	3.25	0.250602	6.51356
Thsd4	2.91873	4.34832	0.18	1.4898	24.1573
Timp1	2.88276	47.0118	21.94	16.3079	2.14274
Timp2	42.5512	322.817	305.49	7.58655	1.05672
Timp3	13.6165	29.387	27.73	2.15819	1.05975
Tinagl1	29.8949	9.7042	18.32	0.32461	0.529706
Tmprss2	174.174	41.456	0.16	0.238015	259.1
Tnc	50.5994	746.181	774.41	14.7468	0.963548
Tnfrsf11b	0.903376	2.49513	8.54	2.762	0.292169
Tnfrsf19	1.62158	5.10422	4.1	3.14768	1.24493
Tnfsf12	3.7419	20.7321	55.87	5.54053	0.371078
Tnfsf13	16.5147	5.18392	1.22	0.313896	4.24911
Tnfsf13b	6.12397	9.59164	1.01	1.56625	9.49667
Tnxb	15.837	56.3326	199.79	3.55702	0.281959
Tor2a	22.3769	18.9427	21.36	0.84653	0.886831
Trf	18.8008	18.8289	4.88	1.00149	3.85838
Tsku	8.26767	10.8554	6.85	1.31299	1.58473
Tslp	0.75066	4.34224	15.08	5.78456	0.287947
Ttr	14.9756	4.33964	0.09	0.289781	48.2182
Tuft1	14.8885	5.8236	2.19	0.391148	2.65918
Tulp3	2.37549	13.9032	15.61	5.85275	0.890657
Twsg1	29.3033	302.799	69.45	10.3333	4.35996
Txn1	689.235	283.574	88.43	0.411432	3.20676
Txndc16	10.0268	11.3209	14.55	1.12906	0.77807
Vash1	0.978997	4.47473	3.36	4.57073	1.33176
Vcan	5.77221	31.3134	24.97	5.42486	1.25404
Vegfa	18.1284	113.328	9.23	6.25141	12.2782
Vegfb	13.3707	22.2476	20.93	1.66391	1.06296
Vegfc	3.2524	1.82302	4.34	0.560514	0.42005
Vit	0.383775	1.41139	1.68	3.67766	0.840115
Vwa1	3.02543	17.2258	62.6	5.69366	0.275172
Wfdc1	4.70592	57.5381	5.55	12.2267	10.3672
Wfdc13	0.288095	1.70792	0	5.92832	0
Wfdc2	175.408	62.5143	0.36	0.356394	173.651
Wif1	1.55185	23.6046	0.1	15.2106	236.046
Wisp1	0.697416	12.5428	16.69	17.9847	0.751517
Wnt11	0.287894	2.07705	0.9	7.21463	2.30783
Wnt16	0.142855	1.03862	0.07	7.27045	14.8374
Wnt2b	5.30627	13.8645	0.35	2.61285	39.6129
Wnt4	2.5443	48.1968	0.19	18.9431	253.667
Wnt5a	4.80485	99.0157	30.88	20.6075	3.20647
Wnt5b	7.46933	36.3679	10.4	4.86896	3.49691
Wnt6	0.341069	3.58912	0.6	10.5231	5.98187
Xdh	22.6953	36.2992	31.43	1.59942	1.15492
Ybx1	253.169	162.673	177.85	0.642548	0.914665
Zg16	2106.81	437.074	2.96	0.207458	147.66
