# Supplementary material for: Transcriptome profiling of subepithelial PDGFRα cells in colonic mucosa reveals several cell-selective markers
Source: PLoS One. 2022 May 13;17(5):e0261743. doi: 10.1371/journal.pone.0261743 (PMC9106222; doi:10.1371/journal.pone.0261743)
Supplement: S11 Table — (XLSX) [file pone.0261743.s016.xlsx]

## Sheet: Table S11
Supplementary Table 11. List of cytokines expressed in colonic Mu and MuPαC.
Gene	Gene expression (FPKM)			Specificity
ID	Mu	MuP⍺C	SMP⍺C	MuP⍺C/Mu	MuP⍺C/SMP⍺C
Aimp1	24.8784	22.5884	18.41	0.91	1.22696
Areg	13.1476	7.27125	0.04	0.55	181.781
Bmp1	6.80168	54.1589	162.18	7.96	0.333943
Bmp2	16.4305	182.801	14.93	11.13	12.2439
Bmp3	4.98048	23.3939	0.67	4.7	34.9162
Bmp4	21.1333	278.875	44.59	13.2	6.2542
Bmp5	17.181	312.16	2.58	18.17	120.992
Bmp6	4.45717	36.6319	27.18	8.22	1.34775
Bmp7	5.1245	116.679	1.37	22.77	85.167
Ccl11	9.77322	4.28802	140.82	0.44	0.0304504
Ccl2	1.84965	5.53712	6.92	2.99	0.800161
Ccl27a	2.26032	5.32706	10.99	2.36	0.484719
Ccl5	14.2651	4.8301	0.36	0.34	13.4169
Ccl6	215.25	54.0933	1.15	0.25	47.0377
Ccl7	1.49616	4.8012	4.22	3.21	1.13772
Ccl8	13.5757	5.55014	0.65	0.41	8.53868
Ccl9	12.3557	3.05418	0.5	0.25	6.10836
Cd74	381.002	75.9103	23.12	0.2	3.28332
Cklf	8.04741	7.11101	6.79	0.88	1.04728
Clcf1	0.648755	5.15345	10.41	7.94	0.495048
Cmtm3	7.29513	40.6513	52.26	5.57	0.777867
Cmtm4	31.7315	11.6158	8.09	0.37	1.43582
Cmtm6	57.0973	39.2156	28.06	0.69	1.39756
Cmtm7	12.2083	31.6167	22.91	2.59	1.38004
Cmtm8	5.97082	1.6731	1.04	0.28	1.60875
Cntfr	0.484737	6.59677	14.46	13.61	0.456208
Csf1	10.9388	79.2741	25.68	7.25	3.087
Csf2ra	11.7102	13.7667	11.52	1.18	1.19503
Ctf1	2.46093	1.6225	5.59	0.66	0.290251
Cx3cl1	24.9402	6.42674	4.93	0.26	1.3036
Cxcl1	1.37291	5.27178	0.43	3.84	12.26
Cxcl10	19.6663	70.0828	1.74	3.56	40.2775
Cxcl11	0.615357	1.43717	0.03	2.34	47.9057
Cxcl12	80.8531	752.138	285.59	9.3	2.63363
Cxcl13	4.56165	9.78154	0.09	2.14	108.684
Cxcl14	8.88348	180.318	5.48	20.3	32.9047
Cxcl16	9.3331	10.8647	15.53	1.16	0.699597
Cxcl9	6.75821	14.2923	0.07	2.11	204.176
Edn1	6.09909	4.84241	0.62	0.79	7.81034
Fam3b	44.372	11.1861	0.08	0.25	139.826
Fgf2	0.713469	3.41356	12.16	4.78	0.28072
Flt3l	6.97765	22.2607	15.54	3.19	1.43248
Gdf11	0.356918	1.84124	0.9	5.16	2.04582
Gdf15	2.52355	2.93499	4.37	1.16	0.671622
Ghr	10.037	49.328	40.52	4.91	1.21737
Gpi1	226.85	129.36	154.14	0.57	0.839234
Grn	61.7621	119.172	165.89	1.93	0.71838
Hmgb1	120.39	107.683	110.25	0.89	0.976717
Il11ra1	7.72368	65.2197	68.4	8.44	0.953504
Il12a	0.104071	1.62938	1.4	15.66	1.16384
Il13ra1	30.4978	11.4314	3.97	0.37	2.87945
Il15	7.04489	5.39661	2.96	0.77	1.82318
Il18	48.593	13.5545	0.41	0.28	33.0598
Il1b	6.79301	1.23749	0.04	0.18	30.9372
Il1rl2	1.4707	9.771	7.3	6.64	1.33849
Il2rg	12.9508	2.26667	0.41	0.18	5.52847
Il34	5.3655	25.771	2.42	4.8	10.6492
Il3ra	3.1587	16.9055	9.78	5.35	1.72858
Il4ra	10.5624	34.0404	6.5	3.22	5.23698
Il6ra	3.37565	25.872	5.7	7.66	4.53894
Il6st	15.3577	61.1927	58.33	3.98	1.04908
Inhba	0.455862	7.56146	0.21	16.59	36.0069
Kitl	28.4442	30.5883	159.71	1.08	0.191524
Lefty1	1.95174	2.66299	4.6	1.36	0.578912
Lepr	4.56269	2.56257	0.3	0.56	8.5419
Lifr	2.65695	8.14855	1.2	3.07	6.79046
Mif	87.1696	83.6192	118.85	0.96	0.703569
Nampt	19.4458	11.1906	5.66	0.58	1.97713
Osmr	3.6499	17.891	21.64	4.9	0.826757
Pf4	9.15579	2.04811	2.78	0.22	0.73673
Pglyrp1	198.277	56.0138	0.62	0.28	90.3448
Tnfsf13	16.5147	5.18392	1.22	0.31	4.24911
Tnfsf13b	6.12397	9.59164	1.01	1.57	9.49667
Tnfsf9	0.742285	2.75011	1.65	3.7	1.66673
Tslp	0.75066	4.34224	15.08	5.78	0.287947
Vegfa	18.1284	113.328	9.23	6.25	12.2782
Wnt5a	4.80485	99.0157	30.88	20.61	3.20647
