# Supplementary material for: Transcriptome profiling of subepithelial PDGFRα cells in colonic mucosa reveals several cell-selective markers
Source: PLoS One. 2022 May 13;17(5):e0261743. doi: 10.1371/journal.pone.0261743 (PMC9106222; doi:10.1371/journal.pone.0261743)
Supplement: S12 Table — (XLSX) [file pone.0261743.s017.xlsx]

## Sheet: Table S12
Supplementary Table 12. List of peptidase expressed in colonic Mu and MuPαC.
Gene	Gene expression (FPKM)			Specificity
ID	Mu	MuP⍺C	SMP⍺C	MuP⍺C/Mu	MuP⍺C/SMP⍺C
Ace	13.9494	3.1032	0.837843	3.7038	3.7038
Ace2	2.00046	0.494942	0.128978	3.83741	3.83741
Adam10	29.2778	20.7561	14.0736	1.47482	1.47482
Adam15	31.2469	30.6162	47.7165	0.641627	0.641627
Adam17	11.1108	12.3998	4.1257	3.0055	3.0055
Adam19	10.0281	146.519	32.8343	0.846032	0.846032
Adam9	25.4666	30.61	19.501	1.56966	1.56966
Adamdec1	205.637	2207.12	5.04809	437.219	437.219
Adamts1	3.34179	13.7723	24.7959	0.555425	0.555425
Adamts10	6.62992	33.8742	61.0636	0.554736	0.554736
Adamts15	5.70291	1.72626	0.329014	5.24678	5.24678
Adamts2	5.12593	19.3348	6.45641	2.99467	2.99467
Adamts4	3.0006	44.8484	12.5232	3.58123	3.58123
Adamtsl4	6.6159	30.2132	6.34109	4.76467	4.76467
Afg3l1	9.65447	9.59903	11.0196	0.871085	0.871085
Afg3l2	41.978	19.0649	15.4158	1.23671	1.23671
Aga	14.8346	14.1914	20.1805	0.703222	0.703222
Agbl5	4.96728	8.77844	7.45397	1.17769	1.17769
Agtpbp1	1.86699	4.27736	9.29644	0.460108	0.460108
Alg13	3.20932	2.68965	3.28737	0.818176	0.818176
Amz2	12.9995	12.7482	16.1582	0.78896	0.78896
Anpep	9.17057	76.3456	14.5625	5.2426	5.2426
Aph1a	92.3267	63.8457	50.6999	1.25929	1.25929
Asrgl1	1.78983	3.01043	2.50255	1.20294	1.20294
Atg4b	12.851	14.7443	15.3889	0.958114	0.958114
Atg4c	6.70287	7.0713	3.79161	1.86498	1.86498
Atg4d	22.87	12.9503	7.67575	1.68717	1.68717
Atxn3	8.30296	5.53367	2.89901	1.90881	1.90881
Bace1	3.4924	13.3461	16.5768	0.805106	0.805106
Bace2	30.0608	7.64295	2.04653	3.73459	3.73459
Bap1	11.8602	16.3784	16.3576	1.00127	1.00127
Blmh	18.9396	20.588	13.1797	1.5621	1.5621
Bmp1	7.31512	58.4287	162.183	0.360264	0.360264
Brcc3	13.666	7.89328	6.50082	1.2142	1.2142
C1ra	18.4751	137.523	94.5562	1.4544	1.4544
C1rb	2.96786	22.6528	14.4034	1.57274	1.57274
C1s	41.7891	385.854	140.295	1.28154	1.28154
C2	2.06379	1.38599	1.99286	0.695478	0.695478
Capn1	42.6253	32.4958	28.2412	1.15065	1.15065
Capn10	8.09372	7.73595	4.96218	1.55898	1.55898
Capn13	22.7936	5.08076	0	0	0
Capn2	28.4659	68.7848	62.6027	1.09875	1.09875
Capn5	31.7941	14.2075	3.26772	4.34783	4.34783
Capn7	16.1873	11.071	9.28516	1.19233	1.19233
Capn8	9.6299	1.93212	0	0	0
Capn9	19.1042	4.59593	0.494256	9.29868	9.29868
Casp1	64.1717	13.9248	0.969339	14.3653	14.3653
Casp12	3.17009	20.4733	12.0227	1.70289	1.70289
Casp14	5.09513	1.22678	0	0	0
Casp2	21.8934	11.1643	9.07095	1.23077	1.23077
Casp3	32.0436	17.5809	6.67505	2.63382	2.63382
Casp4	17.4272	13.522	7.38893	1.83004	1.83004
Casp6	15.7244	13.735	7.53992	1.82163	1.82163
Casp7	53.7306	18.2677	4.75191	3.84429	3.84429
Casp8	33.4444	13.4316	5.79101	2.31939	2.31939
Casp9	5.87139	6.75875	3.67148	1.84088	1.84088
Cela1	119.297	32.4938	4.81786	6.74445	6.74445
Cfb	35.1288	9.88282	1.86437	5.3009	5.3009
Clpp	17.1919	15.7922	23.247	0.679323	0.679323
Cma1	1.05187	0.207087	0.0475423	4.35585	4.35585
Cndp2	25.8874	16.8943	27.7667	0.608439	0.608439
Cops5	36.5471	26.9943	26.8436	1.00562	1.00562
Cpa2	1.90102	0.661826	0.200008	3.309	3.309
Cpd	70.9158	41.9056	23.0057	1.82154	1.82154
Cpe	5.56797	1.3089	64.1857	0.0203924	0.0203924
Cpm	8.95489	2.85496	18.3891	0.155253	0.155253
Cpn1	11.5768	2.9481	0.0254973	115.624	115.624
Ctsa	64.82	56.5503	84.4104	0.669944	0.669944
Ctsb	108.779	211.356	472.186	1.09572	1.09572
Ctsc	55.6983	144.724	6.1159	0.828942	0.828942
Ctsd	121.999	156.548	356.458	0.935285	0.935285
Ctse	24.3225	5.97587	0.0277335	215.475	215.475
Ctsf	6.09039	20.5361	74.8805	0.274252	0.274252
Ctsh	37.3498	52.2015	23.6036	2.2116	2.2116
Ctsk	5.04991	44.3121	90.6692	0.488723	0.488723
Ctsl	56.3809	219.483	331.504	1.12412	1.12412
Ctso	9.20002	10.4424	22.4002	0.466174	0.466174
Ctss	132.498	29.1521	2.16804	13.4463	13.4463
Ctsz	66.3134	89.5809	138.916	0.644857	0.644857
Cyld	6.90326	6.47286	4.69332	1.37917	1.37917
Dnpep	37.0945	27.712	27.6802	1.00115	1.00115
Dpep1	101.961	59.1274	19.3677	3.05289	3.05289
Dpp3	36.6434	22.0049	15.7458	1.39751	1.39751
Dpp4	14.1762	3.31303	1.00361	3.30111	3.30111
Dpp7	8.64525	15.8388	19.4111	0.815966	0.815966
Dpp8	23.8507	20.6696	22.1589	0.93279	0.93279
Dpp9	17.4635	20.8777	15.7396	1.32645	1.32645
Ece1	38.7433	160.879	12.7025	0.961626	0.961626
Ece2	10.292	9.79157	4.5749	2.14028	2.14028
Eif3f	157.749	132.893	100.003	1.32889	1.32889
Enpep	1.77912	0.983715	61.7585	0.0159284	0.0159284
Erap1	22.1191	21.3829	13.1557	1.62537	1.62537
Ermp1	21.2217	11.1008	2.9368	3.7799	3.7799
Espl1	3.65866	1.27415	1.43759	0.886311	0.886311
Fam105b	8.34279	9.72031	7.50764	1.29472	1.29472
Furin	22.3425	31.0469	31.3693	0.989722	0.989722
Ggh	121.089	36.9455	27.7898	1.32946	1.32946
Ggt5	3.12952	51.9762	61.6604	0.842943	0.842943
Gzma	1.43321	0.368326	0	0	0
Gzmb	2.13938	0.511199	0	0	0
H13	80.9942	80.22	126.763	0.632834	0.632834
Hgfac	86.1077	22.5907	0.256582	88.0448	88.0448
Hpn	4.14213	1.5963	1.5078	1.05869	1.05869
Htra1	24.0492	332.44	82.7064	1.25085	1.25085
Htra2	12.8142	13.5136	11.7179	1.15324	1.15324
Htra3	18.3079	81.7543	310.417	0.263369	0.263369
Ide	14.0391	10.9616	10.0508	1.09062	1.09062
Ihh	35.5765	9.09686	0.0609802	149.177	149.177
Immp1l	21.7307	17.6262	20.0435	0.879398	0.879398
Immp2l	3.89658	2.05617	2.31304	0.888947	0.888947
Josd2	13.5068	21.2591	26.4	0.805268	0.805268
Klk1	1144.95	261.009	1.17342	1.16818	1.16818
Klk1b11	5.96364	1.04604	0	0	0
Klk1b5	6.84137	1.98692	0	0	0
Lap3	33.2095	16.5145	9.92517	1.6639	1.6639
Lgmn	43.4895	141.078	79.9179	0.723303	0.723303
Lnpep	17.3509	16.668	14.1311	1.17952	1.17952
Lonp1	21.3948	19.7611	21.4012	0.923364	0.923364
Lonp2	22.7362	14.7178	29.9544	0.49134	0.49134
Lta4h	49.3738	31.1375	21.0326	1.48044	1.48044
Malt1	5.63227	2.24105	1.79695	1.24714	1.24714
Mbtps1	31.2097	53.3436	74.4714	0.716296	0.716296
Mcpt1	2.73561	0.700316	0	0	0
Mep1a	73.3684	15.6025	0.110831	140.777	140.777
Mep1b	27.7612	5.09684	0.0817818	62.3224	62.3224
Metap1	21.0615	13.9087	10.829	1.28439	1.28439
Metap1d	12.1208	18.8357	20.8875	0.901768	0.901768
Metap2	41.5994	30.0329	24.8094	1.21054	1.21054
Mipep	6.67529	4.35645	4.8064	0.906385	0.906385
Mmp10	1.48665	23.3076	0.365672	63.7391	63.7391
Mmp11	3.2779	15.3939	20.8391	0.738705	0.738705
Mmp13	2.29441	3.75539	0.0674663	55.6632	55.6632
Mmp14	31.4402	169.555	135.888	1.02613	1.02613
Mmp15	32.679	8.68605	1.99705	4.34944	4.34944
Mmp19	3.41237	34.8639	41.3909	0.842308	0.842308
Mmp2	50.9545	886.929	622.014	1.69823	1.69823
Mmp23	3.56646	30.6612	27.6909	1.10727	1.10727
Mmp28	5.28228	2.26388	0.27139	8.3418	8.3418
Mpnd	24.4273	22.6645	17.9933	1.25961	1.25961
Mysm1	4.50884	6.10925	5.32505	1.14727	1.14727
Naaladl1	6.03972	1.30523	0.0747087	17.4709	17.4709
Napsa	2.49675	0.667885	0.0628545	10.6259	10.6259
Ncln	26.5693	29.0548	31.2272	0.930434	0.930434
Ncstn	58.7385	49.6469	63.6326	0.780212	0.780212
Nln	10.1915	6.41239	4.84134	1.32451	1.32451
Npepl1	28.4072	35.2351	37.1295	0.948977	0.948977
Npepps	26.9388	19.5511	20.0062	0.977251	0.977251
Nrd1	24.7946	21.016	20.8392	1.00848	1.00848
Oma1	13.8954	4.8515	3.98567	1.21724	1.21724
Otub1	32.3038	27.793	27.7786	1.00052	1.00052
Otud3	5.88648	6.67558	5.16487	1.2925	1.2925
Otud4	15.1939	11.6676	11.0644	1.05452	1.05452
Otud5	25.7703	25.2398	25.2891	0.99805	0.99805
Otud6b	10.3456	8.15356	9.06473	0.899481	0.899481
Otud7b	5.43086	7.61118	6.28345	1.21131	1.21131
Park7	51.4189	54.4387	79.569	0.68417	0.68417
Parl	26.7992	17.4931	18.498	0.945674	0.945674
Pcsk1	4.02523	0.778354	0.582161	1.33701	1.33701
Pcsk5	6.35574	21.8926	12.2258	1.7907	1.7907
Pcsk6	9.52085	151.337	2.20879	0.872726	0.872726
Pcsk7	28.8954	14.3059	9.56127	1.49623	1.49623
Pcsk9	10.9623	16.0817	13.8474	1.16135	1.16135
Pepd	15.7751	11.8549	12.2959	0.964134	0.964134
Pgpep1	6.73334	6.17709	5.87118	1.0521	1.0521
Pigk	7.62078	9.50857	11.7023	0.812539	0.812539
Pitrm1	10.8926	11.7015	9.05575	1.29217	1.29217
Plat	3.3532	34.7005	42.455	0.817348	0.817348
Plau	14.242	302.856	1.74854	1.22466	1.22466
Pm20d1	5.33545	1.14376	0.0437428	26.1474	26.1474
Pmpca	23.7615	16.1359	11.8429	1.3625	1.3625
Pmpcb	33.8917	22.8116	22.8501	0.998315	0.998315
Prcp	20.7552	13.7684	12.066	1.14109	1.14109
Prep	17.0183	12.7813	2.88883	4.42439	4.42439
Prepl	13.2147	8.042	7.48559	1.07433	1.07433
Prss23	16.9137	5.62509	36.4331	0.154395	0.154395
Prss30	53.8139	12.9269	2.01275	6.42248	6.42248
Prss32	384.174	97.5596	0.328072	297.373	297.373
Prss8	22.5007	6.35707	0.043816	145.086	145.086
Psen1	60.1212	32.9943	22.7631	1.44947	1.44947
Psen2	8.312	10.8677	10.0273	1.08381	1.08381
Psma1	75.1436	49.8819	36.6295	1.3618	1.3618
Psma2	74.7808	62.5467	51.3776	1.21739	1.21739
Psma3	57.9941	47.9359	76.3364	0.627956	0.627956
Psma4	68.8348	49.9573	45.6144	1.09521	1.09521
Psma5	49.1046	45.8387	34.1514	1.34222	1.34222
Psma6	71.5219	54.8202	43.7281	1.25366	1.25366
Psma7	97.1339	84.4739	72.0979	1.17166	1.17166
Psmb1	113.782	96.5016	77.525	1.24478	1.24478
Psmb10	68.127	57.9231	48.4585	1.19531	1.19531
Psmb2	79.2358	59.4062	50.944	1.16611	1.16611
Psmb3	89.4844	90.048	86.9085	1.03612	1.03612
Psmb4	128.665	132.756	127.068	1.04476	1.04476
Psmb5	70.5915	77.3256	75.0026	1.03097	1.03097
Psmb6	57.7053	62.9998	89.201	0.706268	0.706268
Psmb7	74.5117	62.0869	56.1297	1.10613	1.10613
Psmb8	51.6432	58.969	19.4512	3.03164	3.03164
Psmb9	36.2157	33.9127	13.3883	2.53301	2.53301
Psmc5	43.2106	37.6043	33.4236	1.12508	1.12508
Psmd14	29.7336	19.5993	15.0111	1.30565	1.30565
Psme3	37.6842	25.9207	6.19333	4.18526	4.18526
Qpct	1.92918	11.7865	10.5456	1.11767	1.11767
Qpctl	4.64612	5.00795	2.54039	1.97133	1.97133
Rhbdd1	8.70298	6.39059	6.33901	1.00814	1.00814
Rhbdl2	25.3337	6.63211	0.0643759	103.022	103.022
Rnpep	43.5683	21.4057	17.2874	1.23822	1.23822
Rnpepl1	35.6271	24.4191	18.7683	1.30108	1.30108
Scpep1	32.611	90.3313	43.3419	2.08416	2.08416
Sec11a	54.9742	53.9084	52.7003	1.02292	1.02292
Sec11c	114.035	40.0683	27.8433	1.43906	1.43906
Senp1	5.8636	5.68386	4.08566	1.39117	1.39117
Senp2	13.6844	14.7404	10.7811	1.36724	1.36724
Senp3	19.905	23.1687	21.8764	1.05907	1.05907
Senp5	6.79171	6.94091	6.55966	1.05812	1.05812
Senp6	21.1842	19.7979	28.7516	0.688584	0.688584
Senp7	3.628	5.55023	5.00884	1.10809	1.10809
Shfm1	128.094	99.3003	91.7163	1.08269	1.08269
Slpi	11.0778	8.14458	12.0426	0.676314	0.676314
Spcs1	72.712	72.0519	74.173	0.971403	0.971403
Spcs2	43.7066	33.1557	27.7718	1.19386	1.19386
Spg7	29.2901	18.5859	21.9629	0.84624	0.84624
Sppl3	31.3384	41.5389	33.9766	1.22258	1.22258
St14	87.2031	23.3161	0.16032	145.435	145.435
Stambp	12.4253	7.75757	5.61562	1.38143	1.38143
Stambpl1	8.44334	9.69895	25.2111	0.384709	0.384709
Tasp1	3.33734	2.87917	3.73765	0.770315	0.770315
Tfrc	49.551	11.9024	3.31862	3.58655	3.58655
Thop1	8.731	8.1043	5.67729	1.42749	1.42749
Thsd4	4.25314	6.39581	0.176395	36.2585	36.2585
Tmprss2	142.147	36.389	0.163126	223.073	223.073
Tmprss4	66.5727	17.9652	0.059928	299.78	299.78
Tnfaip3	14.7873	6.70331	2.83373	2.36555	2.36555
Tpp1	22.5853	40.3778	36.5187	1.10567	1.10567
Tpp2	18.9755	13.9606	11.0988	1.25784	1.25784
Tpsg1	28.6203	7.73688	0.591601	13.0779	13.0779
Tysnd1	12.4103	10.7515	11.1065	0.968038	0.968038
Uchl3	15.7299	7.57508	5.43458	1.39387	1.39387
Uchl5	12.6724	6.69168	5.72168	1.16953	1.16953
Ufsp2	22.4151	14.3172	10.1392	1.41207	1.41207
Usp1	13.3438	8.65932	9.69189	0.893461	0.893461
Usp10	13.4056	9.81514	11.6607	0.841728	0.841728
Usp11	1.80969	6.46774	12.1637	0.531727	0.531727
Usp12	22.6421	13.656	9.27743	1.47196	1.47196
Usp14	13.8937	8.67182	6.78797	1.27753	1.27753
Usp15	15.8417	8.56483	8.08631	1.05918	1.05918
Usp16	14.5725	10.2293	8.74039	1.17035	1.17035
Usp18	6.80695	12.4949	2.56318	4.87477	4.87477
Usp19	25.25	32.6038	34.643	0.941138	0.941138
Usp2	4.02716	3.01634	3.05359	0.9878	0.9878
Usp20	4.27653	3.49062	3.81425	0.915152	0.915152
Usp21	10.1136	17.9348	15.1169	1.18641	1.18641
Usp22	18.0744	15.8138	12.9902	1.21737	1.21737
Usp24	9.82239	8.7446	7.68741	1.13752	1.13752
Usp25	15.4824	12.233	10.3781	1.17873	1.17873
Usp28	6.05921	5.33215	4.88371	1.09182	1.09182
Usp3	22.4422	14.6424	4.65037	3.14864	3.14864
Usp30	5.56618	6.60739	6.17865	1.06939	1.06939
Usp31	2.24838	3.37577	2.20864	1.52844	1.52844
Usp32	6.44951	6.27715	6.98413	0.898774	0.898774
Usp33	21.953	18.7116	12.4815	1.49915	1.49915
Usp34	13.1012	11.5654	9.37856	1.23317	1.23317
Usp36	7.42966	8.99968	11.3089	0.795804	0.795804
Usp37	5.25742	3.7209	2.1699	1.71478	1.71478
Usp38	11.0581	6.70914	5.01296	1.33836	1.33836
Usp4	27.8642	22.591	21.9718	1.02818	1.02818
Usp40	4.74121	4.67367	5.11424	0.913855	0.913855
Usp42	4.22407	5.21807	5.02156	1.03913	1.03913
Usp43	10.9212	3.29188	0.0912549	36.0734	36.0734
Usp45	4.93428	5.57431	4.77564	1.16724	1.16724
Usp46	7.19718	9.8309	5.5671	1.76589	1.76589
Usp47	23.916	17.7327	16.7148	1.0609	1.0609
Usp48	15.0748	16.9515	23.5583	0.719556	0.719556
Usp49	3.52751	2.72276	2.11936	1.28471	1.28471
Usp5	24.5846	29.3557	26.8934	1.09156	1.09156
Usp7	34.208	27.6439	42.3891	0.652147	0.652147
Usp8	17.0578	16.1666	21.1583	0.764078	0.764078
Usp9x	20.1746	17.5752	20.7018	0.848968	0.848968
Uspl1	6.40905	6.32176	9.00597	0.701952	0.701952
Vcpip1	6.58875	5.34646	3.81662	1.40084	1.40084
Xpnpep1	24.6389	26.082	18.191	1.43379	1.43379
Xrcc6bp1	3.13623	2.71389	1.46176	1.8566	1.8566
Yme1l1	32.4344	21.1169	21.4032	0.986625	0.986625
Zmpste24	19.5961	17.5537	15.6374	1.12254	1.12254
Zranb1	7.59132	10.125	8.30995	1.21842	1.21842
