# Supplementary material for: Transcriptome profiling of subepithelial PDGFRα cells in colonic mucosa reveals several cell-selective markers
Source: PLoS One. 2022 May 13;17(5):e0261743. doi: 10.1371/journal.pone.0261743 (PMC9106222; doi:10.1371/journal.pone.0261743)
Supplement: S13 Table — (XLSX) [file pone.0261743.s018.xlsx]

## Sheet: Table S13
Supplementary Table 13. List of protein kinase activity expressed in colonic Mu and MuPαC.
Gene	Gene expression (FPKM)			Specificity
ID	Mu	MuP⍺C	SMP⍺C	MuP⍺C/Mu	MuP⍺C/SMP⍺C
2610018G03Rik	4.58571	1.67712	1.58	0.365727	1.06147
Aak1	4.88483	8.3761	7.28	1.71471	1.15056
Aatk	0.642504	0.739827	3.3	1.15148	0.22419
Abl1	16.7374	21.3753	35.5	1.2771	0.602122
Abl2	2.34589	4.32068	2.98	1.84181	1.44989
Acvr1	8.57777	27.0685	13.12	3.15566	2.06315
Acvr1b	26.1996	10.2166	5.87	0.389954	1.74048
Acvr2a	6.36618	4.1332	5.57	0.649243	0.742047
Acvr2b	1.56003	2.43547	3.32	1.56117	0.733575
Acvrl1	10.8945	90.2267	47.5	8.28188	1.89951
Adck1	4.12566	4.50494	3.96	1.09193	1.13761
Adnp	16.4245	17.8483	16.14	1.08669	1.10584
Adrbk1	31.8624	23.3401	19.7	0.732527	1.18478
Adrbk2	3.5755	20.5524	5.16	5.74811	3.98302
Akt1	63.1473	80.7913	97.12	1.27941	0.831871
Akt2	15.4255	36.2614	52.24	2.35074	0.694131
Akt3	1.83404	10.4996	8.59	5.72484	1.2223
Araf	32.676	39.3103	43.36	1.20303	0.906603
Atm	6.99302	5.91499	3.68	0.845843	1.60734
Atr	3.86356	3.08801	2.91	0.799267	1.06117
Aurka	8.57152	3.31155	1.33	0.386343	2.48989
Aurkb	11.5018	3.89065	0.33	0.338264	11.7899
Axin1	13.1646	14.0533	13.27	1.0675	1.05903
Axl	25.8883	229.714	104.15	8.87329	2.20561
Bckdk	16.5102	13.5871	17.6	0.822952	0.771994
Bmp2k	6.45964	3.6092	2.03	0.55873	1.77793
Bmpr1a	21.1575	29.2077	32.36	1.38049	0.902586
Bmpr1b	0.136889	0.135216	0	0.987775	0
Bmpr2	6.82263	16.4051	11.16	2.40451	1.46999
Braf	2.57653	4.96992	3.66	1.92892	1.3579
Brsk1	0.546497	6.56	11.15	12.0037	0.588341
Bub1b	8.85528	6.43119	0.8	0.726256	8.03899
Cab39	55.1687	28.2752	19.87	0.512523	1.42301
Cad	8.72582	10.9594	6.07	1.25597	1.8055
Camk1	12.9384	43.5252	33.77	3.36403	1.28887
Camk2a	0.293899	0.292583	4.34	0.99552	0.0674153
Camk2b	4.32227	1.59364	2.19	0.368704	0.727688
Camk2d	21.2143	17.684	11.1	0.833588	1.59315
Camk2g	5.06474	10.2744	11.41	2.02862	0.900475
Camkk1	1.29815	3.94534	6	3.0392	0.657557
Camkk2	2.71353	22.4485	7.17	8.27281	3.1309
Cask	9.67255	9.0728	10.84	0.937995	0.836975
Ccnd1	26.1405	37.3808	4.32	1.43	8.65296
Cdc42bpa	5.63585	13.4237	12.67	2.38183	1.05948
Cdc42bpb	28.2963	36.7919	41.97	1.30024	0.876623
Cdc42bpg	18.1496	9.26079	8.2	0.510248	1.12936
Cdc7	2.75665	1.50176	5.07	0.544777	0.296205
Cdk1	21.486	9.65471	1.5	0.449349	6.43647
Cdk10	9.83677	13.3224	18.88	1.35435	0.705637
Cdk11b	20.7619	25.4798	27.78	1.22724	0.917199
Cdk12	8.60337	7.51289	5.87	0.873249	1.27988
Cdk13	15.7063	12.703	11.41	0.80878	1.11332
Cdk14	1.74293	7.8879	15.93	4.52567	0.49516
Cdk16	36.6033	37.7958	38.03	1.03258	0.993842
Cdk17	7.48068	4.72631	6.19	0.631802	0.763539
Cdk19	6.49118	6.24233	2.31	0.961664	2.70231
Cdk2	14.7437	16.0531	13.56	1.08881	1.18386
Cdk20	2.10367	7.11484	5.48	3.38211	1.29833
Cdk4	47.0044	67.6937	52.17	1.44016	1.29756
Cdk5	15.6393	16.223	18.52	1.03732	0.87597
Cdk7	11.9919	10.8208	10.26	0.902348	1.05466
Cdk8	16.1771	18.3632	14.72	1.13514	1.2475
Cdk9	23.7628	27.0165	33.49	1.13692	0.806703
Cdkl2	2.40955	1.38028	1.42	0.572838	0.972027
Cdkl3	0.751362	1.68938	1.83	2.24842	0.923158
Chek2	5.62041	2.45678	1.78	0.437118	1.38021
Chuk	23.9248	20.3271	12.54	0.849624	1.62098
Clk1	63.3485	75.0505	71.14	1.18472	1.05497
Clk2	12.0844	19.5517	23.07	1.61793	0.847494
Clk3	18.9672	21.5412	20.43	1.13571	1.05439
Clk4	20.9951	26.3822	33.04	1.25659	0.798494
Csk	37.6307	31.0923	22.67	0.826247	1.37152
Csnk1a1	108.584	103.66	82.69	0.954653	1.2536
Csnk1d	38.8331	37.3104	33.63	0.960788	1.10944
Csnk1e	7.27624	23.1844	25.69	3.18631	0.902467
Csnk1g2	39.9707	53.4127	119.31	1.3363	0.44768
Csnk1g3	14.0994	8.36137	8.64	0.593032	0.967752
Csnk2a1	33.6864	27.8062	24.46	0.825445	1.1368
Csnk2a2	15.4704	17.2326	16.01	1.11391	1.07636
D8Ertd82e	8.73871	2.45938	0.66	0.281435	3.72633
Dapk1	4.49628	2.17335	22.17	0.483366	0.0980311
Dapk3	16.5976	20.1099	21.46	1.21161	0.937086
Dclk1	3.61315	3.20353	7.33	0.886631	0.437044
Dclk2	1.40447	8.4192	2.38	5.99459	3.53748
Ddr1	35.263	26.4532	23.26	0.750171	1.13728
Ddr2	5.47271	30.148	33.22	5.50878	0.907524
Dlg1	21.4056	24.0149	26.48	1.1219	0.906906
Dmpk	7.14585	21.8333	74.29	3.05538	0.293893
Dstyk	4.0341	9.33577	8.06	2.31421	1.15828
Dyrk1a	11.3053	11.3926	11	1.00773	1.03569
Dyrk1b	2.64416	5.16646	5.01	1.95391	1.03123
Dyrk2	9.45041	6.87665	3.31	0.727656	2.07754
Ect2	8.74979	2.78367	0.23	0.318141	12.1029
Eif2ak1	13.8987	8.64446	6.93	0.621962	1.2474
Eif2ak2	10.9865	7.53797	5.71	0.68611	1.32013
Eif2ak3	16.7973	12.5774	11.35	0.748774	1.10814
Eif2ak4	7.78104	7.57436	10.4	0.973437	0.728303
Epha4	2.49627	2.60014	4.32	1.04161	0.601884
Epha7	0.253062	0.0863902	1.23	0.341379	0.0702359
Ephb2	14.8437	3.90278	4.98	0.262926	0.783692
Ephb3	12.0065	16.3141	5.07	1.35878	3.21777
Ephb4	31.8745	23.9554	19.76	0.751554	1.21232
Ephb6	2.09591	2.4022	3.15	1.14614	0.762603
Erbb2	29.7604	16.0372	4.86	0.538877	3.29984
Ercc2	7.50252	7.49971	6.56	0.999625	1.14325
Ercc3	11.9318	9.04221	9.42	0.757824	0.959895
Ern1	11.5294	13.4176	5.08	1.16377	2.64126
Fastk	33.205	27.438	36.87	0.826321	0.744182
Fastkd1	11.8925	6.28416	3.04	0.528416	2.06716
Fastkd2	7.80434	4.66109	3.9	0.597243	1.19515
Fastkd5	1.94985	1.66614	1.52	0.854494	1.09614
Fgfr1	8.68559	68.0423	247.62	7.83393	0.274785
Fgfr2	12.8863	13.4366	3.42	1.04271	3.92884
Fgfr3	14.7001	4.33162	4.35	0.294667	0.995774
Frk	17.0582	6.68239	2.62	0.39174	2.55053
Fyn	5.13989	14.6237	19.59	2.84514	0.746489
Gak	54.5331	28.2142	19.61	0.517378	1.43877
Grk1	0.318283	0.446224	0.54	1.40197	0.826341
Grk4	0.636043	2.40624	2.26	3.78314	1.06471
Grk6	23.3071	16.2323	14.73	0.696454	1.10199
Gsk3a	34.7103	36.9946	40.75	1.06581	0.907843
Gsk3b	11.6337	10.4074	8.99	0.894591	1.15766
Gtf2h1	13.8083	11.5774	9.12	0.838442	1.26946
Gtf2h2	9.10359	8.43591	7.03	0.926658	1.19999
Gtf2h3	13.4799	10.3699	7.21	0.769286	1.43827
Gtf2h4	8.40653	6.84552	8.47	0.81431	0.808208
Hipk1	33.3773	29.952	20.8	0.897376	1.44
Hipk2	5.1242	14.6759	3.81	2.86404	3.85195
Hipk3	9.69289	16.1002	11.27	1.66103	1.42859
Ick	13.9845	7.49492	4.85	0.535944	1.54534
Igf1r	2.99078	8.98473	4.48	3.00414	2.00552
Ikbkap	3.51983	4.48032	4.33	1.27288	1.03472
Ikbkb	14.1133	12.8213	10.38	0.908451	1.23519
Ilk	30.3425	95.432	142.37	3.14515	0.670309
Insr	16.8139	9.73975	9	0.579268	1.08219
Irak1	18.1472	22.9695	32.05	1.26574	0.716678
Irak2	10.87	5.43082	9.41	0.499616	0.577133
Irak4	6.92433	4.9702	2.65	0.717788	1.87555
Itgb3	2.42642	11.1028	19.94	4.57579	0.55681
Jak1	30.102	50.3666	61.02	1.6732	0.825412
Jak2	25.0161	15.2737	11.98	0.610556	1.27494
Jak3	5.47889	4.27041	6.57	0.77943	0.649986
Kalrn	9.01109	5.61152	8.92	0.622735	0.629095
Kit	19.1639	4.00866	8.03	0.209177	0.49921
Ksr1	5.22126	14.3356	9.85	2.74563	1.4554
Lats1	11.9815	11.3402	11	0.946476	1.03093
Lats2	4.28337	20.2549	19.03	4.72873	1.06437
Limk1	2.81864	6.58089	6.35	2.33477	1.03636
Limk2	34.0405	13.3779	3.85	0.393	3.47478
Lmtk2	10.8591	5.31501	3.35	0.489451	1.58657
Lmtk3	0.392398	0.397645	1.79	1.01337	0.222148
Lrrk1	11.5888	42.5788	26.03	3.67413	1.63576
Lrrk2	2.54427	5.24026	3.55	2.05963	1.47613
Lyn	11.563	5.74537	7.87	0.496874	0.730034
Map2k1	67.3822	29.9995	33.36	0.445214	0.899266
Map2k2	44.0082	39.7325	49.02	0.902843	0.810537
Map2k3	36.5952	25.4049	15.64	0.694213	1.62435
Map2k4	18.5842	14.3028	14.06	0.769622	1.01727
Map2k5	7.01922	10.7648	11.68	1.53362	0.921643
Map2k6	4.10806	1.83757	0.83	0.44731	2.21395
Map2k7	13.7388	16.3422	16.71	1.1895	0.977992
Map3k1	8.31981	8.12875	5.36	0.977036	1.51656
Map3k10	4.18464	10.2701	17.62	2.45424	0.582866
Map3k11	17.8245	9.29195	8.06	0.521301	1.15285
Map3k12	0.923592	6.23934	10.21	6.75552	0.611101
Map3k2	7.44042	8.66366	6.86	1.1644	1.26292
Map3k3	4.76921	8.28931	11.9	1.73809	0.696581
Map3k4	10.5892	9.5725	10.92	0.903987	0.876603
Map3k5	8.50345	7.25181	9.79	0.852808	0.740737
Map3k7	11.4311	12.2749	14.18	1.07381	0.86565
Map3k8	1.52706	1.89588	2.94	1.24152	0.644856
Map4k2	4.77087	4.56338	8.65	0.956509	0.527558
Map4k3	26.5584	23.9975	14.89	0.903576	1.61166
Map4k4	9.14431	28.6816	21.82	3.13655	1.31446
Map4k5	7.73112	14.3633	13.16	1.85786	1.09144
Mapk1	39.0739	28.0254	24.43	0.717241	1.14717
Mapk10	0.0323294	0.436423	0.57	13.4993	0.765654
Mapk12	1.48166	2.77859	15.56	1.87533	0.178573
Mapk13	111.612	33.8406	29.43	0.303198	1.14987
Mapk14	23.8147	30.0446	32.91	1.2616	0.912932
Mapk3	176.996	129.276	113.92	0.730389	1.1348
Mapk4	0.057849	0	1.52	0	0
Mapk6	31.5616	24.3973	14.36	0.773004	1.69897
Mapk7	6.25489	15.8564	11.74	2.53505	1.35063
Mapk8	4.62009	3.85105	6.52	0.833544	0.590652
Mapk9	12.9758	11.9326	11.34	0.9196	1.05226
Mapkapk2	34.7409	42.5308	40.25	1.22423	1.05667
Mapkapk3	29.3184	10.6274	3.91	0.362481	2.718
Mapkapk5	14.4726	11.974	9.89	0.827359	1.21072
Mark1	1.46593	4.05609	2.93	2.76689	1.38433
Mark2	38.4714	23.0017	18.48	0.597892	1.24468
Mark3	18.8744	27.3186	27.5	1.44739	0.993405
Mark4	11.1358	13.7104	13.12	1.23121	1.045
Mast2	21.6348	17.781	14.4	0.821868	1.23479
Mast3	6.62756	9.40408	10.48	1.41894	0.897336
Mast4	3.2234	6.26406	9.17	1.94331	0.683104
Matk	2.31701	0.707234	0.99	0.305236	0.714378
Mink1	21.2373	21.5812	25.56	1.01619	0.844334
Mknk1	8.37749	10.0222	12.64	1.19632	0.792894
Mknk2	58.5112	29.9755	21.97	0.512303	1.36438
Mst1r	22.662	16.4204	21.19	0.724581	0.774915
Mylk	19.2232	84.7022	81.09	4.40624	1.04455
Nek1	3.90721	3.58107	3.36	0.91653	1.0658
Nek2	8.54151	2.80867	0.14	0.328826	20.0619
Nek6	15.6627	8.5249	6.96	0.54428	1.22484
Nek7	17.3268	35.9062	17.68	2.07229	2.03089
Nek8	4.50378	6.4715	9.97	1.4369	0.649097
Nek9	16.0118	21.5302	24.88	1.34465	0.865362
Nlk	4.61489	3.42601	3.88	0.742382	0.882993
Npr1	1.90057	0.994045	6.73	0.523023	0.147704
Npr2	3.76023	42.7393	45.86	11.3662	0.931952
Nprl2	8.13602	7.10918	14.58	0.87379	0.487598
Nrbp1	28.4287	33.4378	40.13	1.1762	0.833237
Nrbp2	15.8174	25.322	21.74	1.6009	1.16477
Ntrk2	1.10553	0.261962	0.49	0.236955	0.534616
Obscn	0.0981361	0.028011	0.21	0.28543	0.133386
Oxsr1	14.465	9.74307	9	0.67356	1.08256
Pak1	29.64	16.5622	11.31	0.558778	1.46438
Pak2	29.503	18.4439	13.16	0.625153	1.40151
Pak4	24.3517	10.9997	4.99	0.451702	2.20435
Pan3	18.3356	18.1781	19.13	0.99141	0.950242
Pbk	16.155	4.25413	0.37	0.263332	11.4977
Pdgfra	10.9565	228.053	229.85	20.8143	0.992182
Pdgfrb	11.4122	76.3597	45.6	6.69105	1.67456
Pdik1l	5.13346	2.73787	2.17	0.533338	1.26169
Pdk3	3.31042	3.74019	3.81	1.12982	0.981677
Pdk4	2.69014	2.33391	5.11	0.867581	0.456734
Pdpk1	12.5482	9.83413	7.6	0.783708	1.29396
Phkg1	0.029045	0.0313132	0	1.07809	0
Phkg2	12.3443	13.5074	14.59	1.09422	0.925795
Pik3c3	16.6487	10.2954	8.7	0.618389	1.18338
Pik3r4	8.02107	8.58187	9.33	1.06992	0.919815
Pim3	28.6454	21.3552	17.34	0.745503	1.23156
Pink1	34.8189	43.7623	72.56	1.25685	0.603118
Pkdcc	26.9782	34.3319	21.79	1.27258	1.57558
Pkmyt1	7.73582	3.74167	5.17	0.483681	0.723727
Pkn1	16.2233	14.3668	16.77	0.885564	0.856694
Pkn2	20.9438	15.5579	12.27	0.742842	1.26797
Plk1	16.7882	6.44626	0.77	0.383976	8.37177
Plk2	10.1059	55.0581	7.34	5.44812	7.50111
Plk4	4.26073	2.10058	1.04	0.49301	2.01979
Pnck	0.664815	1.55287	11.31	2.33579	0.137301
Ppp2r3c	6.32979	5.7023	5.43	0.900867	1.05015
Prkaa1	17.4725	12.8743	11.72	0.736832	1.09849
Prkaa2	12.9021	3.01833	0.59	0.233941	5.11581
Prkab1	46.7288	22.9475	13.92	0.491078	1.64853
Prkab2	3.25538	12.6365	5.46	3.88173	2.31438
Prkaca	25.019	28.4953	35.11	1.13895	0.811601
Prkacb	28.9742	28.8126	26.49	0.994423	1.08768
Prkag1	31.4217	30.0676	36.81	0.956906	0.816832
Prkag2	12.2764	9.31815	11.13	0.759027	0.83721
Prkca	14.1326	10.0195	6.81	0.708964	1.47129
Prkcd	83.8062	35.4	10.66	0.422403	3.32083
Prkce	4.5168	3.29801	3.71	0.730167	0.888953
Prkci	29.775	24.5005	15.18	0.822856	1.614
Prkcq	0.417627	0.0832873	10.3	0.19943	0.00808615
Prkd2	8.78685	19.3197	14.15	2.1987	1.36535
Prkd3	5.50943	16.9367	15.12	3.07412	1.12015
Prkdc	4.26233	3.47962	3.71	0.816367	0.937904
Prkg1	0.44776	1.19692	4.29	2.67313	0.279002
Prkx	10.6695	7.08464	4.02	0.664008	1.76235
Prpf4b	18.4393	17.4522	15.13	0.946468	1.15348
Pskh1	10.8777	11.8738	12.47	1.09158	0.952192
Ptk2	16.4482	15.7861	17.52	0.959746	0.901034
Ptk7	9.00365	74.737	30.7	8.30074	2.43443
Pxk	25.6197	17.7703	17.89	0.693615	0.993306
Raf1	33.4554	43.0799	29.24	1.28768	1.47332
Ret	0.608408	0.145414	1.62	0.239007	0.0897616
Ripk1	9.6374	8.79996	5.18	0.913105	1.69883
Ripk2	5.98725	5.48503	4.78	0.916118	1.1475
Ripk3	10.4663	9.10542	4.14	0.869973	2.19938
Rnasel	63.6794	17.5712	3.22	0.275932	5.45689
Rock1	21.105	16.596	13.73	0.786356	1.20874
Rock2	18.4878	24.0344	11.45	1.30002	2.09908
Ror1	1.11986	4.1012	11.69	3.66224	0.35083
Ror2	2.63966	14.3351	21.1	5.43068	0.67939
Rps6ka1	80.0484	24.6864	0.98	0.308393	25.1902
Rps6ka2	1.32484	2.67194	11.63	2.0168	0.229745
Rps6ka3	30.7867	30.7784	11.79	0.999731	2.61055
Rps6ka4	10.7366	19.2998	17.7	1.79757	1.09038
Rps6kb1	8.82384	8.22075	7.86	0.931653	1.0459
Rps6kb2	10.4485	12.9326	16.23	1.23774	0.796831
Rps6kc1	4.88153	9.3479	8.94	1.91495	1.04563
Ryk	25.0272	80.4051	54.1	3.21271	1.48623
Sbk1	4.16429	6.019	3.97	1.44539	1.51612
Scyl1	16.8497	27.1079	48.65	1.60881	0.557202
Scyl2	14.9343	8.36425	6.27	0.56007	1.33401
Scyl3	8.40207	7.19773	4.58	0.856662	1.57156
Sgk1	55.8797	34.2441	36.56	0.612817	0.936654
Sgk3	3.43909	4.14015	2.41	1.20385	1.7179
Sik1	3.80412	4.35255	5.19	1.14417	0.838641
Sik2	4.43274	5.06066	8.61	1.14165	0.587765
Sik3	13.2145	24.0773	20.59	1.82203	1.16937
Slk	35.6782	37.5127	21.25	1.05142	1.7653
Snrk	12.1115	18.296	16.34	1.51063	1.11971
Speg	1.64614	6.73753	17.49	4.09293	0.385222
Src	29.3678	17.3925	13.43	0.59223	1.29505
Srpk1	16.0384	12.1325	11.39	0.756467	1.06519
Srpk2	3.67263	7.5914	10.04	2.06702	0.756116
Srpk3	0.30419	2.76012	4.24	9.07367	0.650972
Stk10	5.42061	1.74611	3.37	0.322124	0.518134
Stk11	22.5483	27.0218	28.26	1.1984	0.956185
Stk16	11.74	11.7021	13.21	0.996772	0.885852
Stk17b	19.3807	6.59619	6.33	0.340348	1.04205
Stk24	15.2478	19.7697	11.85	1.29656	1.66833
Stk25	93.192	62.2816	63.1	0.668315	0.987031
Stk3	6.56121	8.13884	10.86	1.24045	0.749433
Stk32c	0.414469	0.828166	1.6	1.99814	0.517604
Stk35	4.66156	3.14942	2.68	0.675614	1.17516
Stk38	35.7093	23.9364	20.7	0.670314	1.15635
Stk38l	18.341	5.95673	4.22	0.324777	1.41155
Stk39	14.1147	5.14557	6.4	0.364553	0.803995
Stk4	13.1965	10.5397	5.88	0.79867	1.79246
Stk40	18.7235	24.9169	37.46	1.33078	0.665159
Strada	4.13642	6.60127	8.92	1.59589	0.740053
Stradb	9.56459	6.55298	5.23	0.685129	1.25296
Taok1	8.65741	9.13802	6.85	1.05551	1.33402
Taok2	14.0469	18.5708	22.15	1.32206	0.838412
Taok3	19.3238	9.50783	5.04	0.492026	1.88647
Tbck	3.68667	3.47852	3.52	0.94354	0.988216
Tbk1	13.624	10.0458	8.02	0.737361	1.2526
Tbrg4	32.815	15.3007	9.07	0.466272	1.68696
Tesk1	12.6972	15.0776	23.47	1.18747	0.642421
Tesk2	6.15904	2.19977	1.33	0.357161	1.65396
Tgfb2	1.49905	6.00951	56.74	4.00887	0.105913
Tgfbr1	10.3872	15.5305	12.61	1.49515	1.2316
Tgfbr2	24.7683	98.9493	58.29	3.99499	1.69753
Tlk1	29.3561	16.2079	14.68	0.552114	1.10408
Tlk2	10.1404	11.8711	10.75	1.17067	1.10429
Tnik	2.63875	3.22124	3.75	1.22075	0.858998
Tnk2	22.1949	16.4212	15.96	0.739863	1.0289
Tom1l1	24.8475	8.05229	1.58	0.324068	5.09639
Tpx2	8.59951	3.0598	0.34	0.355811	8.99941
Traf6	5.23074	5.21645	4.3	0.997267	1.21313
Trib1	21.2862	19.3582	3.61	0.909426	5.36239
Trib2	2.69617	1.52506	15.43	0.565642	0.0988377
Trim24	14.6827	8.90217	9.96	0.606303	0.893792
Trim28	54.8225	62.133	48.22	1.13335	1.28853
Trio	11.6244	14.8331	14.83	1.27604	1.00021
Trpm7	22.1147	22.9592	20.77	1.03819	1.1054
Tyk2	14.9114	12.7894	9.4	0.857692	1.36058
Uhmk1	19.162	12.7817	7.54	0.667034	1.69519
Ulk1	12.5124	17.3767	24.33	1.38876	0.714207
Ulk2	5.21886	10.9619	9.81	2.10043	1.11742
Ulk3	5.12079	6.1526	5.62	1.20149	1.09477
Vegfa	18.1284	113.328	9.23	6.25141	12.2782
Vrk1	4.8575	2.27864	2.01	0.469098	1.13365
Vrk2	3.67417	2.69974	4.34	0.734788	0.622059
Vrk3	19.1454	10.7501	10.91	0.561499	0.985347
Wee1	3.33659	1.20777	1.94	0.361977	0.622561
Wnk1	28.0934	39.4184	38.71	1.40312	1.0183
Wnk2	3.0854	1.15242	2.16	0.373509	0.533529
Wnk4	19.0047	6.96349	3.06	0.36641	2.27565
Yes1	16.8037	9.35917	5.16	0.556969	1.81379
