# Supplementary material for: Transcriptome profiling of subepithelial PDGFRα cells in colonic mucosa reveals several cell-selective markers
Source: PLoS One. 2022 May 13;17(5):e0261743. doi: 10.1371/journal.pone.0261743 (PMC9106222; doi:10.1371/journal.pone.0261743)
Supplement: S14 Table — (XLSX) [file pone.0261743.s019.xlsx]

## Sheet: Table S14
Supplementary Table 14. List of phosphatases expressed in colonic Mu and MuPαC.
Gene	Gene expression (FPKM)			Specificity
ID	Mu	MuP⍺C	SMP⍺C	MuP⍺C/Mu	MuP⍺C/SMP⍺C
Acp1	27.1863	16.1458	18.53	0.593893	0.871332
Acp2	8.37994	10.4139	13.5	1.24272	0.7714
Cdc14a	12.0129	6.69954	22.59	0.557695	0.296571
Cdc14b	3.64623	2.98321	1.55	0.818163	1.92465
Cdc25a	13.7717	6.05872	3.65	0.43994	1.65992
Cdc25b	13.7477	14.027	14.72	1.02031	0.952919
Cdkn3	7.34324	2.70287	0.15	0.368076	18.0191
Ctdnep1	43.0091	44.1613	46.21	1.02679	0.955665
Ctdp1	6.56896	8.57795	12.18	1.30583	0.704265
Ctdsp1	51.3651	80.9809	81.77	1.57657	0.990349
Ctdsp2	67.711	132.554	119.78	1.95764	1.10665
Ctdspl	18.6326	20.661	8.34	1.10886	2.47734
Ctdspl2	6.96469	7.40442	6.56	1.06314	1.12872
Dnajc6	0.0484541	0	0.35	0	0
Dusp1	37.5012	105.101	118.47	2.8026	0.887151
Dusp10	2.65453	13.0876	4.53	4.9303	2.8891
Dusp12	4.52985	7.74604	7.28	1.71	1.06402
Dusp14	1.38067	5.09242	5.33	3.68836	0.955427
Dusp18	4.1773	8.11131	2.64	1.94176	3.07247
Dusp19	2.45757	2.40669	1.99	0.979296	1.20939
Dusp22	3.53061	9.89721	5.99	2.80326	1.65229
Dusp23	5.91868	5.236	8.2	0.884657	0.638537
Dusp26	0.0844146	0	1.52	0	0
Dusp28	2.36141	2.72728	3.49	1.15494	0.781456
Dusp3	8.77121	17.4096	27.94	1.98486	0.623108
Dusp4	2.6995	1.47076	3.81	0.544825	0.386026
Dusp5	3.12651	1.55855	8.18	0.498495	0.190532
Dusp6	26.5923	32.8097	55.98	1.2338	0.586097
Dusp7	5.46117	8.16301	13.5	1.49474	0.604667
Dusp8	2.08807	1.27569	1.03	0.610944	1.23854
Epm2a	0.558839	0.824313	2.53	1.47505	0.325815
Eya3	9.81846	7.18372	5.04	0.731655	1.42534
Ilkap	19.1521	25.8995	30.77	1.3523	0.841711
Mdp1	31.6976	19.6573	12.39	0.620151	1.58654
Mtm1	15.2701	5.282	2.53	0.345905	2.08775
Mtmr3	16.2603	17.3543	23.97	1.06728	0.724001
Mtmr4	15.5536	13.0974	8.2	0.842082	1.59725
Pdp1	3.35686	3.35741	5.13	1.00016	0.654466
Pdp2	4.59042	1.81761	0.54	0.395958	3.36595
Pgam5	9.95909	9.06887	7.87	0.910612	1.15233
Phlpp1	6.54627	3.73354	3.5	0.570331	1.06672
Phlpp2	9.3879	5.40583	4.03	0.57583	1.3414
Phpt1	14.7609	21.4381	45.02	1.45236	0.476191
Ppef2	1.17887	1.1702	1.44	0.992644	0.812638
Ppm1a	32.1106	31.3175	31.47	0.975298	0.995153
Ppm1b	30.5019	20.6791	15.78	0.677963	1.31047
Ppm1d	4.79743	5.9563	12.39	1.24156	0.480734
Ppm1e	0.167893	0.602271	7.65	3.58722	0.0787282
Ppm1f	2.52363	4.76721	5.59	1.88903	0.85281
Ppm1g	31.8829	28.3431	24.65	0.888973	1.14982
Ppm1j	6.03797	2.25671	4.91	0.373753	0.459615
Ppm1k	2.16029	3.27776	1.67	1.51728	1.96273
Ppm1l	1.32977	0.563929	13.7	0.424081	0.0411627
Ppm1m	4.83142	12.9406	19.13	2.67844	0.676458
Ppp1ca	156.366	143.782	119.65	0.919522	1.20169
Ppp1cb	122.322	72.3386	81.93	0.591377	0.882932
Ppp1cc	78.2602	87.8427	112.72	1.12244	0.7793
Ppp1r12a	40.8554	43.9138	36.36	1.07486	1.20775
Ppp2ca	103.125	74.0985	70.14	0.718532	1.05644
Ppp2cb	60.2019	52.779	38.26	0.876699	1.37948
Ppp2r5a	36.2951	30.2112	59.58	0.832376	0.507069
Ppp2r5c	38.9265	26.39	33.08	0.677943	0.797762
Ppp3ca	19.5386	34.2611	16.76	1.75351	2.04422
Ppp3cb	25.5168	26.3798	30.96	1.03382	0.852062
Ppp3cc	3.349	3.23259	2.15	0.965241	1.50353
Ppp3r1	33.4136	33.3475	38.67	0.998022	0.862361
Ppp4c	44.8784	35.7122	28.38	0.795755	1.25836
Ppp5c	38.4335	24.1722	21.77	0.628936	1.11035
Ppp6c	18.998	13.6671	11.71	0.719396	1.16713
Pptc7	8.70284	5.38328	5.64	0.618566	0.954482
Pten	19.3325	58.0785	29.24	3.00419	1.98627
Ptp4a1	1.83466	1.65016	1.97	0.899436	0.837645
Ptp4a2	115.908	90.9687	56.37	0.784835	1.61378
Ptp4a3	14.4245	13.4652	16.25	0.933496	0.828627
Ptpdc1	1.0965	7.78784	11.3	7.10244	0.689189
Ptpmt1	16.2536	12.3439	9.93	0.759456	1.24309
Ptpn1	10.2205	20.8747	14.34	2.04243	1.4557
Ptpn11	16.8218	24.366	26.77	1.44848	0.910198
Ptpn12	10.6277	15.5803	13.07	1.46601	1.19207
Ptpn13	4.47414	13.3998	3.14	2.99494	4.26744
Ptpn14	1.43006	5.35843	6.59	3.747	0.813116
Ptpn2	12.4287	9.02175	8.12	0.725882	1.11105
Ptpn21	5.28319	11.6558	11.37	2.20621	1.02514
Ptpn23	10.4721	18.9853	21.44	1.81294	0.885508
Ptpn3	14.3242	6.45165	5.7	0.450403	1.13187
Ptpn4	1.80472	2.27644	1.73	1.26139	1.31586
Ptpn9	16.9993	31.9383	22.44	1.8788	1.42327
Ptpra	14.3972	24.1626	35.22	1.67829	0.686049
Ptpre	2.72442	8.65379	1	3.17638	8.65379
Ptprf	66.1091	24.0705	13.77	0.364102	1.74804
Ptprg	6.32015	9.9698	7.63	1.57746	1.30666
Ptprj	12.938	6.83491	2.11	0.528281	3.23929
Ptprk	32.1059	58.1403	23.42	1.81089	2.48251
Ptprm	3.75938	7.13533	9.04	1.89801	0.789306
Ptprn	0.626252	0.240475	4.22	0.38399	0.0569845
Ptprn2	18.924	3.48661	2.93	0.184243	1.18997
Ptprs	7.94985	37.4858	50.8	4.71528	0.737909
Ptpru	3.535	16.1041	4.53	4.55563	3.55499
Rpap2	3.34317	3.2619	4.15	0.975691	0.785999
Ssh1	1.75601	4.80537	5.5	2.73653	0.873704
Ssh3	22.4576	10.5764	3.86	0.470952	2.74001
Ssu72	32.9706	23.4894	18.84	0.712435	1.24678
Tenc1	8.53814	37.1091	61.27	4.34628	0.605665
Timm50	31.7279	23.0318	21.7	0.725918	1.06138
Ublcp1	15.1431	15.0343	20.37	0.992814	0.738059
